# Supplementary material for: Composition and Antigenic Effects of Individual Glycan Sites of a Trimeric HIV-1 Envelope Glycoprotein
Source: Cell Rep. 2016 Mar 10;14(11):2695–706. doi: 10.1016/j.celrep.2016.02.058 (PMC4805854; doi:10.1016/j.celrep.2016.02.058)
Supplement: Table S1. Library of Glycan Structures Identified on BG505 SOSIP.664 Trimers, Related to Figure 1 — Structures are represented as shown in Figure 1 using the Oxford glycan nomenclature (Oxford) as previously described (Harvey et al., 2011) and also the nomenclature from the Consortium of Functional Glycomics (CFG). MW: Molecular weight; Calc: Calculated. [file mmc2.xlsx]

## Sheet: Sheet1
Table S1. Library of glycan structures identified on BG505 SOSIP.664 trimers, related to Figure 1.
m/z		z	Ion1	Composition					Found in		Structure
Found	Calc.			HexNAc	Hex	Fuc	Neu5Ac	SO4	gp41	gp120	Oxford	CFG
1169.3	1169.3	1	a	2	4	0	0	0	-	+
1331.4	1331.4	1	a	2	5	0	0	0	+	+
1493.5	1493.5	1	a	2	6	0	0	0	+	+
1655.5	1655.5	1	a	2	7	0	0	0	+	+	Major
1817.6	1817.6	1	a	2	8	0	0	0	+	+
1979.6	1979.6	1	a	2	9	0	0	0	+	+
2141.6	2141.7	1	a	2	10	0	0	0	-	+
1210.4	1210.4	1	a	3	3	0	0	0	-	+
1356.4	1356.4	1	a	3	3	1	0	0	+	+
1372.4	1372.4	1	a	3	4	0	0	0	+	+
1565.5	1565.5	1	b	3	4	0	1	0	-	+
1518.5	1518.5	1	a	3	4	1	0	0	+	+
1711.6	1711.6	1	b	3	4	1	1	0	-	+
1534.5	1534.5	1	a	3	5	0	0	0	+	+
1727.6	1727.6	1	b	3	5	0	1	0	+	+
1680.5	1680.5	1	a	3	5	1	0	0	+	+
1873.7	1873.7	1	b	3	5	1	1	0	+	+
1696.5	1696.5	1	a	3	6	0	0	0	+	+
1889.7	1889.7	1	b	3	6	0	1	0	+	+
1842.6	1842.6	1	a	3	6	1	0	0	+	+
2035.7	2035.7	1	b	3	6	1	1	0	+	+
1413.5	1413.5	1	b	4	3	0	0	0	-	+
1559.5	1559.5	1	a	4	3	1	0	0	-	+
1575.5	1575.5	1	a	4	4	0	0	0	+	+
1768.6	1768.6	1	b	4	4	0	1	0	+	+
1721.6	1721.6	1	a	4	4	1	0	0	+	+
1914.7	1914.7	1	b	4	4	1	1	0	+	+
1867.6	1867.6	1	a	4	4	2	0	0	+	-
1737.6	1737.6	1	a	4	5	0	0	0	+	+
1930.7	1930.7	1	b	4	5	q	1	0	+	+
1883.6	1883.6	1	a	4	5	1	0	0	+	+
2076.7	2076.7	1	b	4	5	1	1	0	+	+
1183.5	1183.4	2	d	4	5	1	2	0	-	+
2029.7	2029.7	1	a	4	5	2	0	0	+	-
	1616.5	1	a	5	3	0	0	0	-	?	Not fragmented	Not fragmented
1762.6	1762.6	1	a	5	3	1	0	0	+	+
1778.6	1778.6	1	a	5	4	0	0	0	-	+	Not fragmented	Not fragmented
1924.6	1924.6	1	a	5	4	1	0	0	+	+
2117.8	2117.8	1	b	5	4	1	1	0	+	+
1906.6	1906.6	1	b	5	4	1	0	1	+	-
2070.7	2070.7	1	a	5	4	2	0	0	+	+
2263.8	2263.8	1	b	5	4	2	1	0	+	-
2133.8	2133.8	1	b	5	5	0	1	0	+	+	Not fragmented	Not fragmented
2086.7	2086.7	1	a	5	5	1	0	0	+	+
2279.8	2279.8	1	b	5	5	1	1	0	+	+
2295.8	2295.8	1	b	5	6	0	1	0	-	+	Not fragmented	Not fragmented
2248.7	2248.8	1	a	5	6	1	0	0	+	+
2441.8	2441.9	1	b	5	6	1	1	0	+	+
1366	1366	2	d	5	6	1	2	0	+	+
1007.5	1007.3	3	c	5	6	1	3	0	+	-
1965.7	1965.7	1	a	6	3	1	0	0	+	-
2158.7	2158.8	1	b	6	3	1	1	0	+	-
1947.7	1947.7	1	b	6	3	1	0	1	+	-
2111.7	2111.7	1	a	6	3	2	0	0	+	-
2093.7	2093.7	1	b	6	3	2	0	1	+	-
2257.8	2257.8	1	a	6	3	3	0	0	+	-
1899.6	1899.6	1	a	6	4	0	0	0	-	+	Not fragmented	Not fragmented
2127.7	2127.7	1	a	6	4	1	0	0	+	+	Not fragmented	Not fragmented
2289.7	2289.8	1	a	6	5	1	0	0	+	+
2482.8	2482.9	1	b	6	5	1	1	0	+	-
1386.5	1386.5	2	d	6	5	1	2	0	+	-
1021.1	1021	3	c	6	5	1	3	0	+	-
2271.8	2271.8	1	b	6	5	1	0	1	+	-
2435.8	2435.8	1	a	6	5	2	0	0	+	-
2628.9	2629	1	b				1	0	+	-
2451.8	2451.8	1	a	6	6	1	0	0	+	-
2644.9	2644.9	2	d	6	6	1	1	0	-	+	Not fragmented	Not fragmented
1467.5	1467.5	2	d	6	6	1	2	0	-	+	Not fragmented	Not fragmented
2613.9	2613.9	1	a	6	7	1	0	0	+	+
1548.5	1548.5	2	d	6	7	1	2	0	+	+
1694.1	1694.1	2	d	6	7	1	3	0	+	+
2331.1	2330.8	1	a	7	4	1	0	0	+	-
2523.9	2523.9	1	b	7	4	1	0	1	+	-
1) ions
	a = [M+H2PO4]-
	b = [M-H]-
	c = [M – H3]3-
	d = [M-H2]2-
