# Supplementary material for: Composition and Antigenic Effects of Individual Glycan Sites of a Trimeric HIV-1 Envelope Glycoprotein
Source: Cell Rep. 2016 Mar 10;14(11):2695–706. doi: 10.1016/j.celrep.2016.02.058 (PMC4805854; doi:10.1016/j.celrep.2016.02.058)
Supplement: Table S3. N-Linked Glycopeptide Compositions of Trypsin-Digested BG505 SOSIP.664 Trimers Identified by MALDI-TOF MS, Related to Figure 2 — Site: N-glycosylation site; Mod.: Modifications; Ad.: Adduct; C: Carbamidomethylated; PG: Pyro-Glu; O: Oxidation; Exp.: Experimental determined m/z; Calc.: Calculated m/z; Intensity: Intensity counts of all isotopic peaks. The second dataset shows N-linked glycopeptide compositions identified from pooled RP-HPLC fractions by MALDI-TOF MS. [file mmc3.xlsx]

## Sheet: Sheet1
Table S3. N-linked glycopeptide compositions of trypsin-digested BG505 SOSIP.664 trimers identified by MALDI-TOF MS, related to Figure 2.
					Glycan composition				m/z
Fraction	Site	Sequence	Mod.	Ad.	HexNAc	Hex	Fuc	Neu5Ac	Exp.	Calc.	Intensity
4	332	(R)QAHCNVSK(A)	C, PG		2	8	0	0	2628.38	2629	6728
4	332	(R)QAHCNVSK(A)	C		2	8	0	0	2645.39	2646.02	3856
4	332	(R)QAHCNVSK(A)	C, PG	Na	2	8	0	0	2650.39	2650.98	4600
4	332	(R)QAHCNVSK(A)	C	Na	2	8	0	0	2667.38	2668	6908
4	332	(R)QAHCNVSK(A)	C	K	2	8	0	0	2683.36	2683.98	3139
4	332	(R)QAHCNVSK(A)	C, PG		2	9	0	0	2790.41	2791.05	70312
4	332	(R)QAHCNVSK(A)	C		2	9	0	0	2807.44	2808.08	45074
4	332	(R)QAHCNVSK(A)	C, PG	Na	2	9	0	0	2812.42	2813.03	52310
4	332	(R)QAHCNVSK(A)	C	Na	2	9	0	0	2829.41	2830.06	81897
4	332	(R)QAHCNVSK(A)	C	K	2	9	0	0	2845.38	2846.04	18493
5	332	(R)QAHCNVSK(A)	C		2	7	0	0	2483.46	2483.97	1795
5	332	(R)QAHCNVSK(A)	C, PG		2	8	0	0	2628.45	2629	6110
5	332	(R)QAHCNVSK(A)	C		2	8	0	0	2645.48	2646.02	7085
5	332	(R)QAHCNVSK(A)	C, PG	Na	2	8	0	0	2650.46	2650.98	3320
5	332	(R)QAHCNVSK(A)	C	Na	2	8	0	0	2667.49	2668	4879
5	332	(R)QAHCNVSK(A)	C, PG		2	9	0	0	2790.48	2791.05	67544
5	332	(R)QAHCNVSK(A)	C	Na	2	9	0	0	2807.51	2808.08	82850
5	332	(R)QAHCNVSK(A)	C, PG	Na	2	9	0	0	2812.49	2813.03	41117
5	332	(R)QAHCNVSK(A)	C	Na	2	9	0	0	2829.52	2830.06	54709
5	332	(R)QAHCNVSK(A)	C	K	2	9	0	0	2845.48	2846.04	4928
5	276	(R)SENITNNAK(N)			2	7	0	0	2530.47	2531.01	3051
5	276	(R)SENITNNAK(N)		Na	2	7	0	0	2552.49	2552.99	2430
5	276	(R)SENITNNAK(N)			2	8	0	0	2692.51	2693.07	20510
5	276	(R)SENITNNAK(N)		Na	2	8	0	0	2714.52	2715.05	15044
5	276	(R)SENITNNAK(N)		K	2	8	0	0	2730.47	2731.03	934
6	276	(R)SENITNNAK(N)			2	5	0	0	2207.37	2206.91	55760
6	276	(R)SENITNNAK(N)		Na	2	5	0	0	2229.38	2228.89	35600
6	276	(R)SENITNNAK(N)		K	2	5	0	0	2245.33	2244.87	3439
6	276	(R)SENITNNAK(N)			3	4	0	0	2248.4	2247.94	2709
6	276	(R)SENITNNAK(N)			2	6	0	0	2369.46	2368.96	48227
6	276	(R)SENITNNAK(N)		Na	2	6	0	0	2391.46	2390.54	31730
6	276	(R)SENITNNAK(N)		K	2	6	0	0	2407.45	2406.92	1271
6	276	(R)SENITNNAK(N)			3	5	0	0	2410.48	2409.99	3145
6	276	(R)SENITNNAK(N)		Na	3	5	0	0	2432.48	2431.97	5850
6	276	(R)SENITNNAK(N)			2	7	0	0	2531.54	2531.01	80364
6	276	(R)SENITNNAK(N)		Na	2	7	0	0	2553.55	2552.99	54947
6	276	(R)SENITNNAK(N)		K	2	7	0	0	2569.51	2568.97	2133
6	276	(R)SENITNNAK(N)			3	6	0	0	2572.58	2572.04	6333
6	276	(R)SENITNNAK(N)		Na	3	6	0	0	2594.55	2594.02	6153
6	276	(R)SENITNNAK(N)			4	5	0	0	2613.57	2613.07	3130
6	276	(R)SENITNNAK(N)		Na	4	5	0	0	2635.59	2635.05	1703
6	276	(R)SENITNNAK(N)			2	8	0	0	2693.63	2693.07	54713
6	276	(R)SENITNNAK(N)		Na	2	8	0	0	2715.64	2715.05	38585
6	276	(R)SENITNNAK(N)		K	2	8	0	0	2731.58	2731.03	3803
6	276	(R)SENITNNAK(N)			4	5	1	0	2759.58	2759.13	1984
7	276	(R)SENITNNAK(N)			5	3	0	0	2492.58	2492.04	3286
7	276	(R)SENITNNAK(N)			4	5	0	0	2613.62	2613.07	2354
7	276	(R)SENITNNAK(N)			5	4	0	0	2654.65	2654.09	1481
12	462	(R)DGGSTNSTTETFR(P)			2	5	0	0	2589.06	2589.02	20793
12	462	(R)DGGSTNSTTETFR(P)			3	3	1	0	2614.07	2614.05	2226
12	462	(R)DGGSTNSTTETFR(P)			2	6	0	0	2751.09	2751.07	3824
12	462	(R)DGGSTNSTTETFR(P)			3	4	1	0	2776.13	2776.11	639
12	462	(R)DGGSTNSTTETFR(P)			3	5	0	0	2792.13	2792.1	4252
12	462	(R)DGGSTNSTTETFR(P)			2	7	0	0	2913.16	2913.13	4465
12	462	(R)DGGSTNSTTETFR(P)			3	5	1	0	2938.18	2938.16	641
12	462	(R)DGGSTNSTTETFR(P)			3	6	0	0	2954.2	2954.15	1580
12	462	(R)DGGSTNSTTETFR(P)			4	4	1	0	2979.23	2979.18	3246
12	462	(R)DGGSTNSTTETFR(P)			4	5	0	0	2995.22	2995.18	4199
12	462	(R)DGGSTNSTTETFR(P)			3	6	1	0	3100.26	3100.21	4180
12	462	(R)DGGSTNSTTETFR(P)			4	5	1	0	3141.3	3141.24	22698
12	462	(R)DGGSTNSTTETFR(P)			5	4	1	0	3182.32	3182.26	8570
12	462	(R)DGGSTNSTTETFR(P)			5	5	1	0	3344.4	3344.32	18901
12	462	(R)DGGSTNSTTETFR(P)			6	4	1	0	3385.43	3385.34	16237
12	462	(R)DGGSTNSTTETFR(P)			4	5	1	1	3432.44	3432.33	34402
12	462	(R)DGGSTNSTTETFR(P)			5	6	1	0	3506.5	3506.37	38243
12	462	(R)DGGSTNSTTETFR(P)			6	5	1	0	3547.54	3547.4	54065
12	462	(R)DGGSTNSTTETFR(P)			6	6	1	0	3709.64	3709.45	45350
12	462	(R)DGGSTNSTTETFR(P)			4	5	1	2	3723.64	3723.43	7207
12	462	(R)DGGSTNSTTETFR(P)			5	6	1	1	3797.7	3797.47	20553
12	462	(R)DGGSTNSTTETFR(P)			6	7	1	0	3871.76	3871.5	5269
13	234	(K)FNGTGPCPS(V)	C		2	9	0	0	2801.09	2800.99	13057
13	234	(K)FNGTGPCPS(V)	C	Na	2	9	0	0	2823.09	2822.97	16325
13	462	(R)DGGSTNSTTETFR(P)			2	5	0	0	2589.08	2589.02	950
13	462	(R)DGGSTNSTTETFR(P)			3	3	1	0	2614.13	2614.05	16033
13	462	(R)DGGSTNSTTETFR(P)			3	4	1	0	2776.18	2776.11	8199
13	462	(R)DGGSTNSTTETFR(P)			4	3	1	0	2817.21	2817.13	50782
13	462	(R)DGGSTNSTTETFR(P)		Na	4	3	1	0	2839.06	2839.11	9243
13	462	(R)DGGSTNSTTETFR(P)			3	5	1	0	2938.24	2938.16	7709
13	462	(R)DGGSTNSTTETFR(P)			4	4	1	0	2979.28	2979.18	63138
13	462	(R)DGGSTNSTTETFR(P)			5	3	1	0	3020.31	3020.21	369687
13	462	(R)DGGSTNSTTETFR(P)		Na	5	3	1	0	3042.3	3042.19	11632
13	462	(R)DGGSTNSTTETFR(P)		Na	5	4	0	0	3058.25	3058.19	4365
13	462	(R)DGGSTNSTTETFR(P)			4	5	1	0	3141.35	3141.24	57278
13	462	(R)DGGSTNSTTETFR(P)			5	4	1	0	3182.39	3182.26	378704
13	462	(R)DGGSTNSTTETFR(P)		Na	5	4	1	0	3204.36	3204.24	7878
13	462	(R)DGGSTNSTTETFR(P)			6	3	1	0	3223.4	3223.29	28173
13	462	(R)DGGSTNSTTETFR(P)			4	4	1	1	3270.4	3270.28	9010
13	462	(R)DGGSTNSTTETFR(P)			5	5	1	0	3344.47	3344.31	229131
13	462	(R)DGGSTNSTTETFR(P)		Na	5	5	1	0	3366.46	3366.3	5318
13	462	(R)DGGSTNSTTETFR(P)		Na	5	6	0	0	3382.42	3382.29	3939
13	462	(R)DGGSTNSTTETFR(P)			6	4	1	0	3385.51	3385.34	29183
13	462	(R)DGGSTNSTTETFR(P)			4	5	1	1	3432.51	3432.33	20104
13	462	(R)DGGSTNSTTETFR(P)			6	5	1	0	3547.6	3547.4	20190
13	462	(R)DGGSTNSTTETFR(P)			6	6	1	0	3709.72	3709.45	3566
14	462	(R)DGGSTNSTTETFR(P)			4	3	1	0	2817.24	2817.13	684
14	462	(R)DGGSTNSTTETFR(P)			5	3	1	0	3020.35	3020.21	13433
14	462	(R)DGGSTNSTTETFR(P)			5	4	1	0	3182.43	3182.26	12819
14	462	(R)DGGSTNSTTETFR(P)		Na	5	4	1	0	3204.41	3204.24	1671
14	462	(R)DGGSTNSTTETFR(P)			5	5	1	0	3344.51	3344.31	7200
15	462	(R)DGGSTNSTTETFRPGGGDMR(D)/	O		4	4/	0/	0	3503.63	3503.41	2291
		(R)DGGSTNSTTETFRPGGGDMR(D)				3	1
15	462	(R)DGGSTNSTTETFRPGGGDMR(D)/	O		4	5/	0/	0	3665.73	3665.47	3050
		(R)DGGSTNSTTETFRPGGGDMR(D)				4	1
15	462	(R)DGGSTNSTTETFRPGGGDMR(D)			5	3	1	0	3690.77	3690.5	4605
15	462	(R)DGGSTNSTTETFRPGGGDMR(D)/	O		5	4/	0/	0	3706.78	3706.49	13307
		(R)DGGSTNSTTETFRPGGGDMR(D)				3	1
15	462	(R)DGGSTNSTTETFRPGGGDMR(D)	O		4	5	1	0	3827.87	3827.52	3211
15	462	(R)DGGSTNSTTETFRPGGGDMR(D)			5	4	1	0	3852.89	3852.55	4191
15	462	(R)DGGSTNSTTETFRPGGGDMR(D)/	O		5	5/	0/	0	3868.9	3868.54	12702
		(R)DGGSTNSTTETFRPGGGDMR(D)				4	1
15	462	(R)DGGSTNSTTETFRPGGGDMR(D)			5	5	1	0	4015.03	4014.6	3632
15	462	(R)DGGSTNSTTETFRPGGGDMR(D)/	O		5	6/	0/	0	4031.04	4030.6	8595
		(R)DGGSTNSTTETFRPGGGDMR(D)				5	1
15	462	(R)DGGSTNSTTETFRPGGGDMR(D)/	O		6	5/	0/	0	4072.07	4071.62	1810
		(R)DGGSTNSTTETFRPGGGDMR(D)				4	1
15	462	(R)DGGSTNSTTETFRPGGGDMR(D)			5	6	1	0	4177.16	4176.66	1338
16	462	(R)DGGSTNSTTETFRPGGGDMR(D)			4	5	1	0	3811.87	3811.52	3517
16	462	(R)DGGSTNSTTETFRPGGGDMR(D)			5	5	1	0	4015.04	4014.6	2853
16	462	(R)DGGSTNSTTETFRPGGGDMR(D)/	O		5	6/	0/	0	4031.03	4030.6	1270
		(R)DGGSTNSTTETFRPGGGDMR(D)				5	1
16	462	(R)DGGSTNSTTETFRPGGGDMR(D)			4	5	1	1	4103.13	4102.62	11652
16	462	(R)DGGSTNSTTETFRPGGGDMR(D)			5	6	1	0	4177.19	4176.66	10788
16	462	(R)DGGSTNSTTETFRPGGGDMR(D)	O		5	6	1	0	4193.2	4192.65	2313
16	462	(R)DGGSTNSTTETFRPGGGDMR(D)			6	5	1	0	4218.23	4217.68	9587
17	462	(R)DGGSTNSTTETFRPGGGDMR(D)			2	5	0	0	3259.47	3259.31	21000
17	462	(R)DGGSTNSTTETFRPGGGDMR(D)			3	3	1	0	3284.49	3284.34	13416
17	462	(R)DGGSTNSTTETFRPGGGDMR(D)			3	4	1	0	3446.54	3446.39	6999
17	462	(R)DGGSTNSTTETFRPGGGDMR(D)			4	3	1	0	3487.58	3487.42	32226
17	462	(R)DGGSTNSTTETFRPGGGDMR(D)			5	3	1	0	3690.67	3690.5	206681
17	462	(R)DGGSTNSTTETFRPGGGDMR(D)		Na	5	3	1	0	3712.6	3712.48	12041
17	462	(R)DGGSTNSTTETFRPGGGDMR(D)		K	5	3	1	0	3728.59	3728.46	5960
17	462	(R)DGGSTNSTTETFRPGGGDMR(D)			4	5	1	0	3811.68	3811.52	38455
17	462	(R)DGGSTNSTTETFRPGGGDMR(D)	O		4	5	1	0	3827.67	3827.52	8598
17	462	(R)DGGSTNSTTETFRPGGGDMR(D)			5	4	1	0	3852.71	3852.55	197537
17	462	(R)DGGSTNSTTETFRPGGGDMR(D)		Na	5	4	1	0	3874.67	3874.53	15237
17	462	(R)DGGSTNSTTETFRPGGGDMR(D)			6	3	1	0	3893.7	3893.58	17284
17	462	(R)DGGSTNSTTETFRPGGGDMR(D)			2	9	0	0	3907.57	3907.52	3633
17	462	(R)DGGSTNSTTETFRPGGGDMR(D)			4	5	0	1	3956.67	3956.56	3653
17	462	(R)DGGSTNSTTETFRPGGGDMR(D)			5	5	1	0	4014.76	4014.6	120585
17	462	(R)DGGSTNSTTETFRPGGGDMR(D)		Na	5	5	1	0	4036.7	4036.58	5350
17	462	(R)DGGSTNSTTETFRPGGGDMR(D)			6	4	1	0	4055.74	4055.63	20360
17	462	(R)DGGSTNSTTETFRPGGGDMR(D)			4	5	1	1	4102.76	4102.62	15566
17	462	(R)DGGSTNSTTETFRPGGGDMR(D)	O		4	5	1	1	4118.7	4118.61	2901
17	462	(R)DGGSTNSTTETFRPGGGDMR(D)			5	6	1	0	4176.74	4176.66	4891
17	462	(R)DGGSTNSTTETFRPGGGDMR(D)			6	5	1	0	4217.78	4217.68	15998
17	462	(R)DGGSTNSTTETFRPGGGDMR(D)			6	6	0	0	4233.71	4233.68	3096
17	462	(R)DGGSTNSTTETFRPGGGDMR(D)			6	6	1	0	4379.77	4379.73	3147
17	462	(R)DGGSTNSTTETFRPGGGDMR(D)/	O		4	4/	0/	0	3503.54	3503.41	5037
		(R)DGGSTNSTTETFRPGGGDMR(D)				3	1
17	462	(R)DGGSTNSTTETFRPGGGDMR(D)/	O		4	5/	0/	0	3665.61	3665.47	7155
		(R)DGGSTNSTTETFRPGGGDMR(D)				4	1
17	462	(R)DGGSTNSTTETFRPGGGDMR(D)/	O		5	4/	0/	0	3706.64	3706.49	35040
		(R)DGGSTNSTTETFRPGGGDMR(D)				3	1
17	462	(R)DGGSTNSTTETFRPGGGDMR(D)/	O		3	7/	0/	0	3786.58	3786.49	4484
		(R)DGGSTNSTTETFRPGGGDMR(D)				6	1
17	462	(R)DGGSTNSTTETFRPGGGDMR(D)/	O		5	5/	0/	0	3868.66	3868.54	38401
		(R)DGGSTNSTTETFRPGGGDMR(D)				4	1
17	462	(R)DGGSTNSTTETFRPGGGDMR(D)			4	4	1	1	3940.69	3940.57	5680
17	462	(R)DGGSTNSTTETFRPGGGDMR(D)/	O		5	6/	0/	0	4030.73	4030.6	16660
		(R)DGGSTNSTTETFRPGGGDMR(D)				5	1
17	363	(R)FANSSGGDLEVTTH(S)			2	7	0	0	2975.31	2975.31	3550
17	363	(R)FANSSGGDLEVTTH(S)		Na	2	7	0	0	2997.29	2997.15	3160
17	363	(R)FANSSGGDLEVTTH(S)			2	8	0	0	3137.37	3137.22	17013
17	363	(R)FANSSGGDLEVTTH(S)		Na	2	8	0	0	3159.36	3159.2	15928
17	363	(R)FANSSGGDLEVTTH(S)		K	2	8	0	0	3175.33	3175.18	3140
17	363	(R)FANSSGGDLEVTTH(S)			2	9	0	0	3299.43	3299.27	85206
17	363	(R)FANSSGGDLEVTTH(S)		Na	2	9	0	0	3321.42	3321.25	98105
17	363	(R)FANSSGGDLEVTTH(S)		K	2	9	0	0	3337.38	3337.23	19290
18	339	(K)ATWNETLGK(V)			2	4	0	0	2074	2073.89	2571
18	339	(K)ATWNETLGK(V)			2	7	0	0	2560.2	2560.04	5067
18	339	(K)ATWNETLGK(V)		Na	2	7	0	0	2582.21	2582.02	2030
18	339	(K)ATWNETLGK(V)			2	8	0	0	2722.27	2722.1	34487
18	339	(K)ATWNETLGK(V)		Na	2	8	0	0	2744.27	2744.08	24654
18	339	(K)ATWNETLGK(V)		K	2	8	0	0	2760.23	2760.06	2466
18	339	(K)ATWNETLGK(V)			2	9	0	0	2884.35	2884.15	204343
18	339	(K)ATWNETLGK(V)		Na	2	9	0	0	2906.34	2906.13	158549
18	339	(K)ATWNETLGK(V)		K	2	9	0	0	2922.31	2922.11	15129
18	234	(K)FNGTGPCPSVSTVQCTH(G)	C		3	3	0	0	2944.28	2944.15	10785
18	234	(K)FNGTGPCPSVSTVQCTH(G)	C	Na	3	3	0	0	2966.28	2966.13	2598
18	234	(K)FNGTGPCPSVSTVQCTH(G)	C		2	7	0	0	3389.53	3389.28	2474
18	234	(K)FNGTGPCPSVSTVQCTH(G)	C		2	8	0	0	3551.6	3551.33	11662
18	234	(K)FNGTGPCPSVSTVQCTH(G)	C	Na	2	8	0	0	3573.57	3573.31	10843
18	234	(K)FNGTGPCPSVSTVQCTH(G)	C		2	9	0	0	3713.66	3713.38	67895
18	234	(K)FNGTGPCPSVSTVQCTH(G)	C	Na	2	9	0	0	3735.62	3735.37	61456
18	234	(K)FNGTGPCPSVSTVQCTH(G)	C	K	2	9	0	0	3751.59	3751.34	6553
19	339	(K)ATWNETLGK(V)			2	7	0	0	2560.27	2560.04	3555
19	339	(K)ATWNETLGK(V)		Na	2	8	0	0	2744.36	2744.08	4128
19	339	(K)ATWNETLGK(V)			2	9	0	0	2884.39	2884.15	27284
19	339	(K)ATWNETLGK(V)		Na	2	9	0	0	2906.43	2906.13	3118
19	339	(K)ATWNETLGK(V)		K	2	9	0	0	2922.46	2922.11	6954
19	234	(K)FNGTGPCPSVSTVQCTH(G)	C		4	4	0	0	3309.67	3309.28	4488
19	234	(K)FNGTGPCPSVSTVQCTH(G)	C		2	7	0	0	3389.61	3389.28	5399
19	234	(K)FNGTGPCPSVSTVQCTH(G)	C		4	5	0	0	3471.71	3471.33	3280
19	234	(K)FNGTGPCPSVSTVQCTH(G)	C		2	8	0	0	3551.67	3551.33	7976
19	234	(K)FNGTGPCPSVSTVQCTH(G)	C		2	9	0	0	3713.71	3713.38	16987
19	234	(K)FNGTGPCPSVSTVQCTH(G)	C	Na	2	9	0	0	3735.69	3735.37	6968
19	234	(K)FNGTGPCPSVSTVQCTH(G)	C	K	2	9	0	0	3751.72	3751.34	3256
19	356	(K)HFGNNTIIR(F)			2	5	0	0	2288.2	2287.99	413851
19	356	(K)HFGNNTIIR(F)		Na	2	5	0	0	2310.19	2309.97	24782
19	356	(K)HFGNNTIIR(F)		K	2	5	0	0	2326.15	2325.95	4666
19	356	(K)HFGNNTIIR(F)			3	4	0	0	2328.16	2328.07	9201
19	356	(K)HFGNNTIIR(F)		Na	3	4	0	0	2350.15	2350.05	1337
19	356	(K)HFGNNTIIR(F)			2	6	0	0	2450.27	2450.05	98033
19	356	(K)HFGNNTIIR(F)		Na	2	6	0	0	2472.25	2472.03	6184
19	356	(K)HFGNNTIIR(F)			3	4	1	0	2475.3	2475.08	19221
19	356	(K)HFGNNTIIR(F)			3	5	0	0	2491.3	2491.07	31028
19	356	(K)HFGNNTIIR(F)			4	3	1	0	2516.32	2516.1	6428
19	356	(K)HFGNNTIIR(F)			4	4	0	0	2532.32	2532.1	2648
19	356	(K)HFGNNTIIR(F)			2	7	0	0	2612.34	2612.1	124617
19	356	(K)HFGNNTIIR(F)			3	4	0	1	2620.36	2620.11	4660
19	356	(K)HFGNNTIIR(F)		Na	2	7	0	0	2634.33	2634.08	8254
19	356	(K)HFGNNTIIR(F)			3	5	1	0	2637.37	2637.13	45799
19	356	(K)HFGNNTIIR(F)			3	6	0	0	2653.37	2653.12	57212
19	356	(K)HFGNNTIIR(F)			4	4	1	0	2678.4	2678.16	22981
19	356	(K)HFGNNTIIR(F)			4	5	0	0	2694.4	2694.15	17994
19	356	(K)HFGNNTIIR(F)		Na	4	4	1	0	2700.35	2700.14	3713
19	356	(K)HFGNNTIIR(F)			5	3	1	0	2719.43	2719.18	36701
19	356	(K)HFGNNTIIR(F)			2	8	0	0	2774.41	2774.15	30711
19	356	(K)HFGNNTIIR(F)			3	6	1	0	2799.44	2799.18	25732
19	356	(K)HFGNNTIIR(F)			4	5	1	0	2840.47	2840.21	57163
19	356	(K)HFGNNTIIR(F)			5	4	1	0	2881.49	2881.24	38594
19	356	(K)HFGNNTIIR(F)			3	5	1	1	2928.48	2928.22	15948
19	356	(K)HFGNNTIIR(F)			2	9	0	0	2936.47	2936.2	3412
19	356	(K)HFGNNTIIR(F)		Na	6	3	1	0	2944.46	2944.24	10652
19	356	(K)HFGNNTIIR(F)		Na	3	5	1	1	2950.47	2950.2	2356
19	356	(K)HFGNNTIIR(F)			5	5	1	0	3043.56	3043.29	21477
19	356	(K)HFGNNTIIR(F)			6	4	1	0	3084.57	3084.32	3806
19	356	(K)HFGNNTIIR(F)			5	6	1	0	3205.62	3205.34	5847
19	356	(K)HFGNNTIIR(F)		Na	5	6	1	0	3227.57	3227.32	3325
19	356	(K)HFGNNTIIR(F)			6	5	1	0	3246.64	3246.37	3913
19	356	(K)HFGNNTIIR(F)		Na	6	5	1	0	3268.61	3268.35	5504
19	190	(R)LDVVQINENQGNR(S)			2	5	0	0	2715.38	2715.18	5848
19	190	(R)LDVVQINENQGNR(S)			3	3	1	0	2740.38	2740.22	2494
19	190	(R)LDVVQINENQGNR(S)			6	7	1	0	3997.89	3997.67	3045
19	197	(R)LINCNTSAITQACPK(V)	2C		2	5	0	0	2907.47	2907.22	26384
19	197	(R)LINCNTSAITQACPK(V)	2C		2	6	0	0	3069.56	3069.28	11780
19	197	(R)LINCNTSAITQACPK(V)	2C	Na	2	6	0	0	3091.55	3091.26	7233
19	197	(R)LINCNTSAITQACPK(V)	2C		3	4	1	0	3094.61	3094.31	899
19	197	(R)LINCNTSAITQACPK(V)	2C	K	2	6	0	0	3107.54	3107.24	3884
19	197	(R)LINCNTSAITQACPK(V)	2C		2	7	0	0	3231.62	3231.33	18043
19	197	(R)LINCNTSAITQACPK(V)	2C	Na	2	7	0	0	3253.62	3253.31	8287
19	197	(R)LINCNTSAITQACPK(V)	2C		4	4	1	0	3297.66	3297.39	6244
19	197	(R)LINCNTSAITQACPK(V)	2C	Na	4	4	1	0	3319.65	3319.37	2403
19	197	(R)LINCNTSAITQACPK(V)	2C	K	4	4	1	0	3335.65	3335.35	3086
19	197	(R)LINCNTSAITQACPK(V)	2C		2	8	0	0	3393.68	3393.38	28165
19	197	(R)LINCNTSAITQACPK(V)	2C	Na	2	8	0	0	3415.67	3415.36	11340
19	197	(R)LINCNTSAITQACPK(V)	2C	K	2	8	0	0	3431.64	3431.34	3395
19	197	(R)LINCNTSAITQACPK(V)	2C		4	5	1	0	3459.71	3459.44	5655
19	197	(R)LINCNTSAITQACPK(V)	2C	Na	4	5	1	0	3481.72	3481.42	3148
19	197	(R)LINCNTSAITQACPK(V)	2C		5	4	1	0	3500.74	3500.47	6555
19	197	(R)LINCNTSAITQACPK(V)	2C	Na	5	4	1	0	3522.73	3522.45	4144
19	197	(R)LINCNTSAITQACPK(V)	2C		2	9	0	0	3555.73	3555.43	22240
19	197	(R)LINCNTSAITQACPK(V)	2C	Na	2	9	0	0	3577.73	3577.41	8031
19	197	(R)LINCNTSAITQACPK(V)	2C	K	2	9	0	0	3593.69	3593.39	3072
19	197	(R)LINCNTSAITQACPK(V)	2C		5	5	1	0	3662.77	3662.52	4206
20	190	(R)LDVVQINENQGNR(S)			3	3	0	0	2594.42	2594.16	2768
20	190	(R)LDVVQINENQGNR(S)			2	5	0	0	2715.47	2715.18	32732
20	190	(R)LDVVQINENQGNR(S)			3	3	1	0	2740.49	2740.22	8435
20	190	(R)LDVVQINENQGNR(S)			2	6	0	0	2877.52	2877.24	3735
20	190	(R)LDVVQINENQGNR(S)			3	4	1	0	2902.56	2902.27	6366
20	190	(R)LDVVQINENQGNR(S)			3	5	0	0	2918.55	2918.26	2977
20	190	(R)LDVVQINENQGNR(S)			4	3	1	0	2943.6	2943.3	21144
20	190	(R)LDVVQINENQGNR(S)		Na	4	3	1	0	2965.56	2965.28	3942
20	190	(R)LDVVQINENQGNR(S)			2	7	0	0	3039.59	3039.29	4257
20	190	(R)LDVVQINENQGNR(S)			3	5	1	0	3064.62	3064.32	5223
20	190	(R)LDVVQINENQGNR(S)			3	6	0	0	3080.62	3080.32	2816
20	190	(R)LDVVQINENQGNR(S)			4	4	1	0	3105.66	3105.35	25680
20	190	(R)LDVVQINENQGNR(S)			4	5	0	0	3121.63	3121.34	2188
20	190	(R)LDVVQINENQGNR(S)		Na	4	4	1	0	3127.63	3127.33	4397
20	190	(R)LDVVQINENQGNR(S)			5	3	1	0	3146.69	3146.37	148004
20	190	(R)LDVVQINENQGNR(S)		Na	5	3	1	0	3168.67	3168.35	18931
20	190	(R)LDVVQINENQGNR(S)		K	5	3	1	0	3184.63	3184.33	2880
20	190	(R)LDVVQINENQGNR(S)			2	8	0	0	3201.63	3201.34	2461
20	190	(R)LDVVQINENQGNR(S)			3	6	1	0	3226.67	3226.37	2830
20	190	(R)LDVVQINENQGNR(S)			3	7	0	0	3242.65	3242.37	3887
20	190	(R)LDVVQINENQGNR(S)		Na	3	7	0	0	3264.69	3264.35	1911
20	190	(R)LDVVQINENQGNR(S)			4	5	1	0	3267.73	3267.4	27406
20	190	(R)LDVVQINENQGNR(S)			5	4	1	0	3308.75	3308.43	135483
20	190	(R)LDVVQINENQGNR(S)		Na	5	4	1	0	3330.73	3330.41	18959
20	190	(R)LDVVQINENQGNR(S)		K	5	4	1	0	3346.68	3346.39	1775
20	190	(R)LDVVQINENQGNR(S)			6	3	1	0	3349.76	3349.45	17828
20	190	(R)LDVVQINENQGNR(S)			5	5	1	0	3470.81	3470.48	73921
20	190	(R)LDVVQINENQGNR(S)		Na	5	5	1	0	3492.79	3492.46	10630
20	190	(R)LDVVQINENQGNR(S)			6	4	1	0	3511.83	3511.51	18053
20	190	(R)LDVVQINENQGNR(S)			4	5	1	1	3558.82	3558.5	8933
20	190	(R)LDVVQINENQGNR(S)		Na	4	5	1	1	3580.8	3580.48	4823
20	190	(R)LDVVQINENQGNR(S)			5	6	1	0	3632.84	3632.53	4739
20	190	(R)LDVVQINENQGNR(S)			6	5	1	0	3673.89	3673.56	18441
20	190	(R)LDVVQINENQGNR(S)		Na	6	5	1	0	3695.85	3695.54	2942
20	190	(R)LDVVQINENQGNR(S)			6	6	1	0	3835.93	3835.61	9013
21	190	(R)LDVVQINENQGNR(S)			5	4	1	0	3307.93	3308.43	2861
21	190	(R)LDVVQINENQGNR(S)			6	4	0	0	3364.83	3365.4	2566
22	611	(C)TNVPWNSSWSNR(N)			5	6	1	0	3581.86	3581.44	11224
22	611	(C)TNVPWNSSWSNR(N)			6	5	1	0	3622.89	3622.47	18276
22	611	(C)TNVPWNSSWSNR(N)			4	5	1	1	3872.92	3872.54	9941
22	611	(C)TNVPWNSSWSNR(N)			6	7	1	0	3946.95	3946.58	5914
23	611	(C)TNVPWNSSWSNR(N)			2	5	0	0	2664.42	2664.1	1015
23	611	(C)TNVPWNSSWSNR(N)			4	3	1	0	2892.58	2892.21	1957
23	611	(C)TNVPWNSSWSNR(N)			4	4	1	0	3054.64	3054.26	2905
23	611	(C)TNVPWNSSWSNR(N)			5	3	1	0	3095.67	3095.29	6958
23	611	(C)TNVPWNSSWSNR(N)			4	5	1	0	3216.72	3216.31	5191
23	611	(C)TNVPWNSSWSNR(N)			5	4	1	0	3257.74	3257.34	15837
23	611	(C)TNVPWNSSWSNR(N)		Na	5	4	1	0	3279.77	3279.32	3727
23	611	(C)TNVPWNSSWSNR(N)			6	3	1	0	3298.77	3298.37	4809
23	611	(C)TNVPWNSSWSNR(N)			4	5	1	1	3361.77	3361.35	2082
23	611	(C)TNVPWNSSWSNR(N)			6	4	1	0	3460.83	3460.42	5393
23	611	(C)TNVPWNSSWSNR(N)			6	5	1	0	3622.91	3622.47	7142
25	448	(R)CVSNITGLILTR(D)	C		4	4	1	0	2952.9	2953.33	8207
25	448	(R)CVSNITGLILTR(D)	C		4	5	1	0	3114.94	3115.39	52744
25	448	(R)CVSNITGLILTR(D)	C		6	3	1	0	3196.93	3197.44	12526
25	448	(R)CVSNITGLILTR(D)	C		5	5	1	0	3318	3318.47	33530
25	448	(R)CVSNITGLILTR(D)	C		6	4	1	0	3358.99	3359.49	27800
25	448	(R)CVSNITGLILTR(D)	C		5	6	1	0	3480.07	3480.52	335402
25	448	(R)CVSNITGLILTR(D)	C	Na	5	6	1	0	3502.97	3502.5	19055
25	448	(R)CVSNITGLILTR(D)	C		6	5	1	0	3521.1	3521.54	227318
25	448	(R)CVSNITGLILTR(D)	C		6	6	1	0	3683.15	3683.6	28268
25	448	(R)CVSNITGLILTR(D)	C		4	5	1	2	3697.42	3697.58	5959
25	448	(R)CVSNITGLILTR(D)	C		6	7	1	0	3845.24	3845.65	81818
27	448	(R)CVSNITGLILTR(D)	C		5	4	0	0	3010.49	3010.35	7162
27	448	(R)CVSNITGLILTR(D)	PyroC		2	8	0	0	3032.79	3032.3	3515
27	448	(R)CVSNITGLILTR(D)	C		2	9	0	0	3049.85	3049.33	13683
27	448	(R)CVSNITGLILTR(D)	C	Na	2	9	0	0	3071.82	3071.31	3745
27	448	(R)CVSNITGLILTR(D)	PyroC		2	9	0	0	3194.89	3194.35	9140
27	448	(R)CVSNITGLILTR(D)	C		2	9	0	0	3211.93	3211.38	47110
27	448	(R)CVSNITGLILTR(D)	C	Na	2	9	0	0	3233.91	3233.36	11137
28	448	(R)CVSNITGLILTR(D)	PyroC		2	6	0	0	2708.68	2708.2	899
28	448	(R)CVSNITGLILTR(D)	C		2	6	0	0	2725.73	2725.22	3598
28	448	(R)CVSNITGLILTR(D)	PyroC		2	7	0	0	2870.79	2870.25	2812
28	448	(R)CVSNITGLILTR(D)	C		2	7	0	0	2887.81	2887.27	15550
28	448	(R)CVSNITGLILTR(D)	C	Na	2	7	0	0	2909.78	2909.25	1054
28	448	(R)CVSNITGLILTR(D)	PyroC		2	8	0	0	3032.86	3032.3	23533
28	448	(R)CVSNITGLILTR(D)	C		2	8	0	0	3049.89	3049.33	131800
28	448	(R)CVSNITGLILTR(D)	C	Na	2	8	0	0	3071.87	3071.31	7772
28	448	(R)CVSNITGLILTR(D)	PyroC		2	9	0	0	3194.93	3194.35	61700
28	448	(R)CVSNITGLILTR(D)	C		2	9	0	0	3211.97	3211.38	319937
28	448	(R)CVSNITGLILTR(D)	C	Na	2	9	0	0	3233.95	3233.36	20390
28	448	(R)CVSNITGLILTR(D)	C	K	2	9	0	0	3249.95	3249.34	1305
31	88	(H)ACVPTDPNPQEIHLENVTEEFNMWK(N)	C		3	3	0	0	4093.41	4093.77	5518
31	88	(H)ACVPTDPNPQEIHLENVTEEFNMWK(N)	C		2	5	0	0	4214.43	4214.79	35017
31	88	(H)ACVPTDPNPQEIHLENVTEEFNMWK(N)	C		3	4	0	0	4255.43	4255.82	4957
31	88	(H)ACVPTDPNPQEIHLENVTEEFNMWK(N)	C		4	3	0	0	4296.45	4296.85	7600
31	88	(H)ACVPTDPNPQEIHLENVTEEFNMWK(N)	C		3	5	0	0	4417.45	4417.87	6974
31	88	(H)ACVPTDPNPQEIHLENVTEEFNMWK(N)	C		4	4	1	0	4442.5	4442.91	6917
31	88	(H)ACVPTDPNPQEIHLENVTEEFNMWK(N)	C		4	4	1	0	4458.48	4458.9	13426
31	88	(H)ACVPTDPNPQEIHLENVTEEFNMWK(N)	C		5	3	0	0	4499.47	4499.93	10133
31	88	(H)ACVPTDPNPQEIHLENVTEEFNMWK(N)	C		4	4	1	0	4604.51	4604.96	36904
31	88	(H)ACVPTDPNPQEIHLENVTEEFNMWK(N)	C		4	5	0	0	4620.51	4620.95	40347
31	88	(H)ACVPTDPNPQEIHLENVTEEFNMWK(N)	C	Na	4	5	0	0	4642.33	4642.93	2180
31	88	(H)ACVPTDPNPQEIHLENVTEEFNMWK(N)	C		5	3	1	0	4645.49	4645.98	7466
31	88	(H)ACVPTDPNPQEIHLENVTEEFNMWK(N)	C		5	4	0	0	4661.52	4661.98	34046
31	88	(H)ACVPTDPNPQEIHLENVTEEFNMWK(N)	C		4	5	1	0	4766.53	4767.01	73057
31	88	(H)ACVPTDPNPQEIHLENVTEEFNMWK(N)	C		5	4	1	0	4807.55	4808.04	53490
31	88	(H)ACVPTDPNPQEIHLENVTEEFNMWK(N)	C		5	5	0	0	4823.52	4824.03	17078
31	88	(H)ACVPTDPNPQEIHLENVTEEFNMWK(N)	C		6	3	1	0	4848.55	4849.06	21319
31	88	(H)ACVPTDPNPQEIHLENVTEEFNMWK(N)	C		4	5	0	1	4911.54	4912.05	11337
31	88	(H)ACVPTDPNPQEIHLENVTEEFNMWK(N)	C		5	5	1	0	4969.55	4970.09	7005
31	88	(H)ACVPTDPNPQEIHLENVTEEFNMWK(N)	C		5	6	0	0	4985.53	4986.09	10487
31	88	(H)ACVPTDPNPQEIHLENVTEEFNMWK(N)	C		6	4	1	0	5010.53	5011.12	4808
31	88	(H)ACVPTDPNPQEIHLENVTEEFNMWK(N)	C		6	5	0	0	5026.53	5027.11	4201
31	88	(H)ACVPTDPNPQEIHLENVTEEFNMWK(N)	C		5	6	1	0	5131.53	5132.14	3452
31	88	(H)ACVPTDPNPQEIHLENVTEEFNMWK(N)	C		6	5	1	0	5172.55	5173.17	3134
Pooled fractions		Sequence	Mod.	Ad.	Glycan composition				m/z		Intensity
					a	b	c	d	Exp.	Calc.
4+5		(R)QAHCNVSK(A)	C, PG		2	9	0	0	2790.82	2791.05	684
4+5		(R)QAHCNVSK(A)	C		2	9	0	0	2807.86	2808.08	886
4+5		(R)QAHCNVSK(A)	C	Na	2	9	0	0	2829.86	2830.06	324
5+6+7		(R)SENITNNAK(N)			2	5	0	0	2207.21	2206.91	2418
5+6+7		(R)SENITNNAK(N)			2	6	0	0	2369.27	2368.96	1611
5+6+7		(R)SENITNNAK(N)			2	7	0	0	2531.28	2531.01	2206
5+6+7		(R)SENITNNAK(N)			2	8	0	0	2693.27	2693.07	1547
5+6+7		(R)QAHCNVSK(A)	C, PG		2	9	0	0	2791.25	2791.05	1254
5+6+7		(R)QAHCNVSK(A)	C	Na	2	9	0	0	2808.46	2808.08	2337
12+13+14		(K)FNGTGPCPS(V)	C		2	9	0	0	2800.71	2800.99	1018
12+13+14		(K)FNGTGPCPS(V)	C	Na	2	9	0	0	2823.26	2822.97	749
12+13+14		(R)DGGSTNSTTETFR(P)			2	5	0	0	2589.17	2589.02	1409
12+13+14		(R)DGGSTNSTTETFR(P)			3	3	1	0	2614.01	2614.05	1649
12+13+14		(R)DGGSTNSTTETFR(P)			3	4	1	0	2776.62	2776.11	733
12+13+14		(R)DGGSTNSTTETFR(P)			4	3	1	0	2817.14	2817.13	4427
12+13+14		(R)DGGSTNSTTETFR(P)			4	4	1	0	2979.21	2979.18	5024
12+13+14		(R)DGGSTNSTTETFR(P)			5	3	1	0	3020.19	3020.21	38602
12+13+14		(R)DGGSTNSTTETFR(P)			4	5	1	0	3141.32	3141.24	4546
12+13+14		(R)DGGSTNSTTETFR(P)			5	4	1	0	3182.22	3182.26	40078
12+13+14		(R)DGGSTNSTTETFR(P)			6	3	1	0	3223.43	3223.29	28173
12+13+14		(R)DGGSTNSTTETFR(P)			5	5	1	0	3344.38	3344.31	19500
12+13+14		(R)DGGSTNSTTETFR(P)		Na	5	6	0	0	3382.11	3382.29	985
12+13+14		(R)DGGSTNSTTETFR(P)			6	4	1	0	3385.16	3385.34	2641
12+13+14		(R)DGGSTNSTTETFR(P)			4	5	1	1	3432.22	3432.33	1874
12+13+14		(R)DGGSTNSTTETFR(P)			5	6	1	0	3506.36	3506.37	691
12+13+14		(R)DGGSTNSTTETFR(P)			6	5	1	0	3546.91	3547.4	2552
12+13+14		(R)DGGSTNSTTETFR(P)			6	6	1	0	3709.14	3709.45	713
15+16+17		(R)DGGSTNSTTETFRPGGGDMR(D)			2	5	0	0	3259.86	3259.31	775
15+16+17		(R)DGGSTNSTTETFRPGGGDMR(D)			3	3	1	0	3284.87	3284.34	605
15+16+17		(R)DGGSTNSTTETFRPGGGDMR(D)			4	3	1	0	3487.88	3487.42	1343
15+16+17		(R)DGGSTNSTTETFRPGGGDMR(D)			5	3	1	0	3690.88	3690.5	14055
15+16+17		(R)DGGSTNSTTETFRPGGGDMR(D)			4	5	1	0	3811.83	3811.52	1786
15+16+17		(R)DGGSTNSTTETFRPGGGDMR(D)	O		4	5	1	0	3827.76	3827.52	378
15+16+17		(R)DGGSTNSTTETFRPGGGDMR(D)			5	4	1	0	3852.85	3852.55	13822
15+16+17		(R)DGGSTNSTTETFRPGGGDMR(D)			6	3	1	0	3893.61	3893.58	873
15+16+17		(R)DGGSTNSTTETFRPGGGDMR(D)			5	5	1	0	4014.85	4014.6	6724
15+16+17		(R)DGGSTNSTTETFRPGGGDMR(D)			6	4	1	0	4055.37	4055.63	952
15+16+17		(R)DGGSTNSTTETFRPGGGDMR(D)			4	5	1	1	4102.87	4102.62	1278
15+16+17		(R)DGGSTNSTTETFRPGGGDMR(D)	O		4	5	1	1	4118.87	4118.61	265
15+16+17		(R)DGGSTNSTTETFRPGGGDMR(D)			5	6	1	0	4176.84	4176.66	365
15+16+17		(R)DGGSTNSTTETFRPGGGDMR(D)			6	5	1	0	4217.48	4217.68	923
15+16+17		(R)DGGSTNSTTETFRPGGGDMR(D)			6	6	1	0	4379.8	4379.73	313
15+16+17		(R)DGGSTNSTTETFRPGGGDMR(D)/	O		4	4/	0/	0	3503.62	3503.41	238
		(R)DGGSTNSTTETFRPGGGDMR(D)				3	1
15+16+17		(R)DGGSTNSTTETFRPGGGDMR(D)/	O		4	5/	0/	0	3665.8	3665.47	300
		(R)DGGSTNSTTETFRPGGGDMR(D)				4	1
15+16+17		(R)DGGSTNSTTETFRPGGGDMR(D)/	O		5	4/	0/	0	3706.88	3706.49	1795
		(R)DGGSTNSTTETFRPGGGDMR(D)				3	1
15+16+17		(R)DGGSTNSTTETFRPGGGDMR(D)/	O		5	5/	0/	0	3868.86	3868.54	1758
		(R)DGGSTNSTTETFRPGGGDMR(D)				4	1
15+16+17		(R)DGGSTNSTTETFRPGGGDMR(D)			4	4	1	1	3940.85	3940.57	276
15+16+17		(R)DGGSTNSTTETFRPGGGDMR(D)/	O		5	6/	0/	0	4030.88	4030.6	785
		(R)DGGSTNSTTETFRPGGGDMR(D)				5	1
15+16+17		(R)FANSSGGDLEVTTH(S)			2	7	0	0	2975.87	2975.31	263
15+16+17		(R)FANSSGGDLEVTTH(S)			2	8	0	0	3137.92	3137.22	1171
15+16+17		(R)FANSSGGDLEVTTH(S)			2	9	0	0	3299.88	3299.27	9806
15+16+17		(R)FANSSGGDLEVTTH(S)		Na	2	9	0	0	3321.06	3321.25	489
18+19		(K)ATWNETLGK(V)			2	4	0	0	2073.78	2073.89	1606
18+19		(K)ATWNETLGK(V)			2	7	0	0	2559.85	2560.04	4693
18+19		(K)ATWNETLGK(V)			2	8	0	0	2721.84	2722.1	27923
18+19		(K)ATWNETLGK(V)		Na	2	8	0	0	2744.53	2744.08	4692
18+19		(K)ATWNETLGK(V)			2	9	0	0	2883.87	2884.15	174942
18+19		(K)ATWNETLGK(V)		Na	2	9	0	0	2905.6	2906.13	13361
18+19		(K)FNGTGPCPSVSTVQCTH(G)	C		2	7	0	0	3388.94	3389.28	507
18+19		(K)FNGTGPCPSVSTVQCTH(G)	C		2	8	0	0	3550.98	3551.33	4206
18+19		(K)FNGTGPCPSVSTVQCTH(G)	C		2	9	0	0	3712.83	3713.38	23292
18+19		(K)FNGTGPCPSVSTVQCTH(G)	C	Na	2	9	0	0	3735.36	3735.37	1968
18+19		(K)HFGNNTIIR(F)			2	5	0	0	2287.79	2287.99	40477
18+19		(K)HFGNNTIIR(F)		Na	2	5	0	0	2309.55	2309.97	1334
18+19		(K)HFGNNTIIR(F)			2	6	0	0	2449.8	2450.05	6032
18+19		(K)HFGNNTIIR(F)			3	5	0	0	2490.8	2491.07	1575
18+19		(K)HFGNNTIIR(F)			2	7	0	0	2611.78	2612.1	7120
18+19		(K)HFGNNTIIR(F)			3	5	1	0	2636.82	2637.13	2155
18+19		(K)HFGNNTIIR(F)			3	6	0	0	2652.8	2653.12	2548
18+19		(K)HFGNNTIIR(F)			5	3	1	0	2718.68	2719.18	1786
18+19		(K)HFGNNTIIR(F)			2	8	0	0	2773.77	2774.15	1282
18+19		(K)HFGNNTIIR(F)			3	6	1	0	2798.75	2799.18	916
18+19		(K)HFGNNTIIR(F)			4	5	1	0	2839.87	2840.21	4607
18+19		(K)HFGNNTIIR(F)			5	5	1	0	3042.83	3043.29	806
19+20+21		(K)ATWNETLGK(V)			2	7	0	0	2559.99	2560.04	697
19+20+21		(K)ATWNETLGK(V)		Na	2	8	0	0	2743.94	2744.08	505
19+20+21		(K)ATWNETLGK(V)			2	9	0	0	2884	2884.15	4489
19+20+21		(K)ATWNETLGK(V)		Na	2	9	0	0	2905.99	2906.13	2214
19+20+21		(K)FNGTGPCPSVSTVQCTH(G)	C		2	8	0	0	3551.8	3551.33	629
19+20+21		(K)FNGTGPCPSVSTVQCTH(G)	C		2	9	0	0	3713.8	3713.38	1111
19+20+21		(K)HFGNNTIIR(F)			2	5	0	0	2288.12	2287.99	42498
19+20+21		(K)HFGNNTIIR(F)		Na	2	5	0	0	2310.06	2309.97	2877
19+20+21		(K)HFGNNTIIR(F)			3	4	0	0	2328.53	2328.07	556
19+20+21		(K)HFGNNTIIR(F)			2	6	0	0	2450.1	2450.05	6196
19+20+21		(K)HFGNNTIIR(F)		Na	2	6	0	0	2472.06	2472.03	1553
19+20+21		(K)HFGNNTIIR(F)			3	5	0	0	2491.09	2491.07	2173
19+20+21		(K)HFGNNTIIR(F)			2	7	0	0	2612.08	2612.1	7140
19+20+21		(K)HFGNNTIIR(F)		Na	2	7	0	0	2634.01	2634.08	626
19+20+21		(K)HFGNNTIIR(F)			3	5	1	0	2637.08	2637.13	3481
19+20+21		(K)HFGNNTIIR(F)			3	6	0	0	2653.08	2653.12	3236
19+20+21		(K)HFGNNTIIR(F)			4	4	1	0	2678.04	2678.16	3409
19+20+21		(K)HFGNNTIIR(F)			4	5	0	0	2694.07	2694.15	3183
19+20+21		(K)HFGNNTIIR(F)			5	3	1	0	2719.1	2719.18	826
19+20+21		(K)HFGNNTIIR(F)			2	8	0	0	2774.04	2774.15	1244
19+20+21		(K)HFGNNTIIR(F)			3	6	1	0	2799.04	2799.18	1489
19+20+21		(K)HFGNNTIIR(F)			4	5	1	0	2840.05	2840.21	3175
19+20+21		(K)HFGNNTIIR(F)			3	5	1	1	2928.01	2928.22	981
19+20+21		(K)HFGNNTIIR(F)			5	5	1	0	3043.02	3043.29	783
19+20+21		(R)LDVVQINENQGNR(S)			3	3	0	0	2594.02	2594.16	453
19+20+21		(R)LDVVQINENQGNR(S)			2	5	0	0	2715.07	2715.18	4815
19+20+21		(R)LDVVQINENQGNR(S)			3	3	1	0	2740.07	2740.22	1155
19+20+21		(R)LDVVQINENQGNR(S)			3	4	1	0	2902.01	2902.27	779
19+20+21		(R)LDVVQINENQGNR(S)			4	3	1	0	2943.04	2943.3	2537
19+20+21		(R)LDVVQINENQGNR(S)			3	5	1	0	3063.98	3064.32	468
19+20+21		(R)LDVVQINENQGNR(S)			4	4	1	0	3105	3105.35	2989
19+20+21		(R)LDVVQINENQGNR(S)			5	3	1	0	3146.02	3146.37	22400
19+20+21		(R)LDVVQINENQGNR(S)		Na	5	3	1	0	3168	3168.35	1386
19+20+21		(R)LDVVQINENQGNR(S)			4	5	1	0	3266.95	3267.4	3898
19+20+21		(R)LDVVQINENQGNR(S)			5	4	1	0	3307.97	3308.43	20683
19+20+21		(R)LDVVQINENQGNR(S)		Na	5	4	1	0	3329.93	3330.41	1380
19+20+21		(R)LDVVQINENQGNR(S)			6	3	1	0	3348.92	3349.45	2991
19+20+21		(R)LDVVQINENQGNR(S)			5	5	1	0	3469.9	3470.48	8853
19+20+21		(R)LDVVQINENQGNR(S)		Na	5	5	1	0	3492.84	3492.46	684
19+20+21		(R)LDVVQINENQGNR(S)			6	4	1	0	3510.89	3511.51	1604
19+20+21		(R)LDVVQINENQGNR(S)			5	6	1	0	3631.82	3632.53	490
19+20+21		(R)LDVVQINENQGNR(S)			6	5	1	0	3672.82	3673.56	1575
19+20+21		(R)LDVVQINENQGNR(S)			6	6	1	0	3835.75	3835.61	665
19+20+21		(R)LINCNTSAITQACPK(V)	2C		2	6	0	0	3068.98	3069.28	489
19+20+21		(R)LINCNTSAITQACPK(V)	2C		2	7	0	0	3230.96	3231.33	848
19+20+21		(R)LINCNTSAITQACPK(V)	2C		2	8	0	0	3392.89	3393.38	1550
19+20+21		(R)LINCNTSAITQACPK(V)	2C		4	5	1	0	3459.92	3459.44	439
19+20+21		(R)LINCNTSAITQACPK(V)	2C		2	9	0	0	3555.81	3555.43	1682
22+23		(C)TNVPWNSSWSNR(N)			4	4	1	0	3053.98	3054.26	1519
22+23		(C)TNVPWNSSWSNR(N)			5	3	1	0	3094.97	3095.29	4426
22+23		(C)TNVPWNSSWSNR(N)			4	5	1	0	3216.01	3216.31	2681
22+23		(C)TNVPWNSSWSNR(N)			5	4	1	0	3257.06	3257.34	12318
22+23		(C)TNVPWNSSWSNR(N)		Na	5	4	1	0	3279.95	3279.32	1460
22+23		(C)TNVPWNSSWSNR(N)			5	6	1	0	3581.17	3581.44	6750
22+23		(C)TNVPWNSSWSNR(N)			6	5	1	0	3622.29	3622.47	14330
22+23		(C)TNVPWNSSWSNR(N)			4	5	1	1	3872.75	3872.54	4951
