# Supplementary material for: Composition and Antigenic Effects of Individual Glycan Sites of a Trimeric HIV-1 Envelope Glycoprotein
Source: Cell Rep. 2016 Mar 10;14(11):2695–706. doi: 10.1016/j.celrep.2016.02.058 (PMC4805854; doi:10.1016/j.celrep.2016.02.058)
Supplement: Table S4. N-Linked Glycopeptide Compositions of Trypsin-Digested BG505 SOSIP.664 Trimers Identified by LC-ESI MS, Related to Figure 3 — Site: N-glycosylation site; XIC: Extracted ion chromatogram; Exp.: Experimental determined mass (shown as a range when different charge states and/or different scans were recorded); Calc.: Calculated mass. All cysteines are carbamidomethylated. Lower case letters in sequence indicate the position of the modification. Table contains data from two analytical replicates. [file mmc4.xlsx]

## Sheet: Sheet1
Table S4. N-linked glycopeptide compositions of trypsin-digested BG505 SOSIP.664 trimers identified by LC-ESI MS, related to Figure 3.
Site	Sequence	Glycan/Modification	XIC area	Exp. M	Calc. M
Replicate 1
88	K.HNVWATHACVPTDPNPQEIHLEnVTEEFNMWK.N	HexNAc(2)Hex(10)	333000000	5869.43	5869.44
88	K.HNVWATHACVPTDPNPQEIHLEnVTEEFNMWK.N	HexNAc(4)Hex(5)Fuc(2)	573000000	5757.43 - 5757.46	5757.45
88	K.HNVWATHACVPTDPNPQEIHLEnVTEEFNMWK.N	HexNAc(4)Hex(4)Fuc(2)	1070000000	5595.38 - 5595.42	5595.4
88	K.HNVWATHACVPTDPNPQEIHLEnVTEEFNMWK.N	HexNAc(5)Hex(4)Fuc(2)	1600000000	5798.46 - 5798.50	5798.48
88	K.HNVWATHACVPTDPNPQEIHLEnVTEEFNMWK.N	HexNAc(2)Hex(4)	229000000	4897.12 - 4897.14	4897.13
88	K.HNVWATHACVPTDPNPQEIHLEnVTEEFNMWK.N	HexNAc(2)Hex(5)	2320000000	5059.17 - 5059.20	5059.18
88	K.HNVWATHACVPTDPNPQEIHLEnVTEEFNMWK.N	HexNAc(2)Hex(6)	782000000	5221.22 - 5221.25	5221.23
88	K.HNVWATHACVPTDPNPQEIHLEnVTEEFNMWK.N	HexNAc(2)Hex(7)	169000000	5383.27 - 5383.29	5383.29
88	K.HNVWATHACVPTDPNPQEIHLEnVTEEFNMWK.N	HexNAc(2)Hex(8)	292000000	5545.32 - 5545.35	5545.34
88	K.HNVWATHACVPTDPNPQEIHLEnVTEEFNMWK.N	HexNAc(2)Hex(9)	1710000000	5707.37 - 5707.40	5707.39
88	K.HNVWATHACVPTDPNPQEIHLEnVTEEFNMWK.N	HexNAc(3)Hex(3)	211000000	4938.14 - 4938.16	4938.15
88	K.HNVWATHACVPTDPNPQEIHLEnVTEEFNMWK.N	HexNAc(3)Hex(4)	268000000	5100.19 - 5100.22	5100.21
88	K.HNVWATHACVPTDPNPQEIHLEnVTEEFNMWK.N	HexNAc(3)Hex(4)Fuc(1)	101000000	5246.27	5246.26
88	K.HNVWATHACVPTDPNPQEIHLEnVTEEFNMWK.N	HexNAc(3)Hex(5)	494000000	5262.24 - 5262.26	5262.26
88	K.HNVWATHACVPTDPNPQEIHLEnVTEEFNMWK.N	HexNAc(3)Hex(5)Fuc(1)	52300000	5408.3	5408.32
88	K.HNVWATHACVPTDPNPQEIHLEnVTEEFNMWK.N	HexNAc(3)Hex(5)NeuAc(1)	308000000	5553.34 - 5553.36	5553.35
88	K.HNVWATHACVPTDPNPQEIHLEnVTEEFNMWK.N	HexNAc(3)Hex(6)	636000000	5424.29 - 5424.31	5424.31
88	K.HNVWATHACVPTDPNPQEIHLEnVTEEFNMWK.N	HexNAc(3)Hex(6)Fuc(1)NeuAc(1)	253000000	5861.45 - 5861.46	5861.47
88	K.HNVWATHACVPTDPNPQEIHLEnVTEEFNMWK.N	HexNAc(3)Hex(6)NeuAc(1)	469000000	5715.39 - 5715.42	5715.41
88	K.HNVWATHACVPTDPNPQEIHLEnVTEEFNMWK.N	HexNAc(4)Hex(3)	187000000	5141.21 - 5141.24	5141.23
88	K.HNVWATHACVPTDPNPQEIHLEnVTEEFNMWK.N	HexNAc(4)Hex(3)Fuc(1)	408000000	5287.27 - 5287.29	5287.29
88	K.HNVWATHACVPTDPNPQEIHLEnVTEEFNMWK.N	HexNAc(4)Hex(4)	978000000	5303.26 - 5303.30	5303.29
88	K.HNVWATHACVPTDPNPQEIHLEnVTEEFNMWK.N	HexNAc(4)Hex(4)Fuc(1)	2810000000	5449.32 - 5449.36	5449.34
88	K.HNVWATHACVPTDPNPQEIHLEnVTEEFNMWK.N	HexNAc(4)Hex(4)Fuc(1)NeuAc(1)	93800000	5740.43	5740.44
88	K.HNVWATHACVPTDPNPQEIHLEnVTEEFNMWK.N	HexNAc(4)Hex(4)NeuAc(1)	1200000000	5594.37 - 5594.40	5594.38
88	K.HNVWATHACVPTDPNPQEIHLEnVTEEFNMWK.N	HexNAc(4)Hex(5)	1820000000	5465.33 - 5465.36	5465.34
88	K.HNVWATHACVPTDPNPQEIHLEnVTEEFNMWK.N	HexNAc(4)Hex(5)Fuc(1)	6210000000	5611.38 - 5611.41	5611.4
88	K.HNVWATHACVPTDPNPQEIHLEnVTEEFNMWK.N	HexNAc(4)Hex(5)Fuc(1)NeuAc(1)	385000000	5902.47 - 5902.51	5902.49
88	K.HNVWATHACVPTDPNPQEIHLEnVTEEFNMWK.N	HexNAc(4)Hex(5)Fuc(1)NeuAc(2)	181000000	6193.56 - 6193.60	6193.59
88	K.HNVWATHACVPTDPNPQEIHLEnVTEEFNMWK.N	HexNAc(4)Hex(5)NeuAc(1)	1660000000	5756.42 - 5756.45	5756.43
88	K.HNVWATHACVPTDPNPQEIHLEnVTEEFNMWK.N	HexNAc(5)Hex(3)	529000000	5344.29 - 5344.33	5344.31
88	K.HNVWATHACVPTDPNPQEIHLEnVTEEFNMWK.N	HexNAc(5)Hex(3)Fuc(1)	327000000	5490.35 - 5490.37	5490.37
88	K.HNVWATHACVPTDPNPQEIHLEnVTEEFNMWK.N	HexNAc(5)Hex(4)Fuc(1)	1200000000	5652.40 - 5652.43	5652.42
88	K.HNVWATHACVPTDPNPQEIHLEnVTEEFNMWK.N	HexNAc(5)Hex(5)	717000000	5668.40 - 5668.43	5668.42
88	K.HNVWATHACVPTDPNPQEIHLEnVTEEFNMWK.N	HexNAc(5)Hex(5)Fuc(1)	524000000	5814.45 - 5814.48	5814.48
88	K.HNVWATHACVPTDPNPQEIHLEnVTEEFNMWK.N	HexNAc(5)Hex(5)NeuAc(1)	648000000	5959.49 - 5959.53	5959.51
88	K.HNVWATHACVPTDPNPQEIHLEnVTEEFNMWK.N	HexNAc(5)Hex(6)Fuc(1)	194000000	5976.51 - 5976.54	5976.53
88	K.HNVWATHACVPTDPNPQEIHLEnVTEEFNMWK.N	HexNAc(5)Hex(6)Fuc(1)NeuAc(1)	119000000	6267.62 - 6267.64	6267.62
88	K.HNVWATHACVPTDPNPQEIHLEnVTEEFNMWK.N	HexNAc(5)Hex(6)Fuc(1)NeuAc(2)	71300000	6558.71	6558.72
88	K.HNVWATHACVPTDPNPQEIHLEnVTEEFNMWK.N	HexNAc(5)Hex(6)NeuAc(1)	431000000	6121.55 - 6121.58	6121.57
88	K.HNVWATHACVPTDPNPQEIHLEnVTEEFNMWK.N	HexNAc(6)Hex(3)Fuc(1)	587000000	5693.43 - 5693.46	5693.45
88	K.HNVWATHACVPTDPNPQEIHLEnVTEEFNMWK.N	HexNAc(6)Hex(4)	341000000	5709.42 - 5709.45	5709.44
88	K.HNVWATHACVPTDPNPQEIHLEnVTEEFNMWK.N	HexNAc(6)Hex(5)	498000000	5871.48 - 5871.50	5871.5
88	K.HNVWATHACVPTDPNPQEIHLEnVTEEFNMWK.N	HexNAc(6)Hex(5)Fuc(1)	295000000	6017.54 - 6017.55	6017.56
88	K.HNVWATHACVPTDPNPQEIHLEnVTEEFNMWK.N	HexNAc(6)Hex(6)	70600000	6033.54 - 6033.54	6033.55
190	R.LDVVQINENQGnR.S	HexNAc(2)Hex(4)	21100000	2552.12	2552.12
190	R.LDVVQINENQGnR.S	HexNAc(2)Hex(5)	1090000000	2714.17 - 2714.17	2714.18
190	R.LDVVQINENQGnR.S	HexNAc(2)Hex(6)	167000000	2876.22 - 2876.23	2876.23
190	R.LDVVQINENQGnR.S	HexNAc(2)Hex(7)	215000000	3038.28 - 3038.28	3038.28
190	R.LDVVQINENQGnR.S	HexNAc(2)Hex(8)	124000000	3200.33 - 3200.33	3200.33
190	R.LDVVQINENQGnR.S	HexNAc(3)Hex(3)	92200000	2593.15 - 2593.15	2593.15
190	R.LDVVQINENQGnR.S	HexNAc(3)Hex(3)Fuc(1)	490000000	2739.20 - 2739.22	2739.21
190	R.LDVVQINENQGnR.S	HexNAc(3)Hex(4)	39400000	2755.20 - 2755.21	2755.2
190	R.LDVVQINENQGnR.S	HexNAc(3)Hex(4)Fuc(1)	157000000	2901.25 - 2901.26	2901.26
190	R.LDVVQINENQGnR.S	HexNAc(3)Hex(5)	83100000	2917.25 - 2917.25	2917.26
190	R.LDVVQINENQGnR.S	HexNAc(3)Hex(5)Fuc(1)	199000000	3063.31 - 3063.32	3063.31
190	R.LDVVQINENQGnR.S	HexNAc(3)Hex(6)	81000000	3079.30 - 3079.31	3079.31
190	R.LDVVQINENQGnR.S	HexNAc(3)Hex(6)Fuc(1)	82500000	3225.36	3225.37
190	R.LDVVQINENQGnR.S	HexNAc(3)Hex(6)Fuc(1)NeuAc(1)	217000000	3516.46 - 3516.47	3516.46
190	R.LDVVQINENQGnR.S	HexNAc(3)Hex(6)NeuAc(1)	206000000	3370.4	3370.4
190	R.LDVVQINENQGnR.S	HexNAc(4)Hex(3)Fuc(1)	437000000	2942.28 - 2942.29	2942.29
190	R.LDVVQINENQGnR.S	HexNAc(4)Hex(4)Fuc(1)	612000000	3104.33 - 3104.34	3104.34
190	R.LDVVQINENQGnR.S	HexNAc(4)Hex(4)Fuc(1)NeuAc(1)	4630000000	3395.42 - 3395.43	3395.44
190	R.LDVVQINENQGnR.S	HexNAc(4)Hex(5)	238000000	3120.33 - 3120.34	3120.34
190	R.LDVVQINENQGnR.S	HexNAc(4)Hex(5)Fuc(1)	631000000	3266.39 - 3266.40	3266.39
190	R.LDVVQINENQGnR.S	HexNAc(4)Hex(5)Fuc(1)NeuAc(1)	3600000000	3557.48 - 3557.48	3557.49
190	R.LDVVQINENQGnR.S	HexNAc(4)Hex(5)Fuc(1)NeuAc(2)	530000000	3848.58 - 3848.59	3848.58
190	R.LDVVQINENQGnR.S	HexNAc(5)Hex(3)	19100000	2999.31	2999.31
190	R.LDVVQINENQGnR.S	HexNAc(5)Hex(3)Fuc(1)	3480000000	3145.35 - 3145.38	3145.37
190	R.LDVVQINENQGnR.S	HexNAc(5)Hex(4)Fuc(1)	2660000000	3307.41 - 3307.43	3307.42
190	R.LDVVQINENQGnR.S	HexNAc(5)Hex(6)Fuc(1)NeuAc(1)	144000000	3922.61 - 3922.62	3922.62
190	R.LDVVQINENQGnR.S	HexNAc(5)Hex(6)Fuc(1)NeuAc(2)	208000000	4213.71 - 4213.72	4213.72
190	R.LDVVQINENQGnR.S	HexNAc(5)Hex(6)Fuc(1)NeuAc(3)	42800000	4504.80 - 4504.83	4504.81
190	R.LDVVQINENQGnR.S	HexNAc(6)Hex(3)Fuc(1)	278000000	3348.43 - 3348.45	3348.45
190	R.LDVVQINENQGnR.S	HexNAc(6)Hex(4)Fuc(1)	385000000	3510.49 - 3510.50	3510.5
190	R.LDVVQINENQGnR.S	HexNAc(6)Hex(5)Fuc(1)	355000000	3672.55 - 3672.55	3672.55
190	R.LDVVQINENQGnR.S	HexNAc(6)Hex(6)Fuc(1)	217000000	3834.61	3834.6
190	R.LDVVQINENQGnR.S	HexNAc(5)Hex(4)Fuc(2)	396000000	3453.47 - 3453.48	3453.48
190	R.LDVVQINENQGnR.S	HexNAc(6)Hex(5)Fuc(2)	72500000	3818.60 - 3818.61	3818.61
197	R.LINCnTSAITQACPK.V	HexNAc(2)Hex(4)	54900000	2744.18	2744.19
197	R.LINCnTSAITQACPK.V	HexNAc(2)Hex(5)	4930000000	2906.23 - 2906.25	2906.24
197	R.LINCnTSAITQACPK.V	HexNAc(2)Hex(6)	2520000000	3068.28 - 3068.30	3068.29
197	R.LINCnTSAITQACPK.V	HexNAc(2)Hex(7)	3680000000	3230.34 - 3230.35	3230.35
197	R.LINCnTSAITQACPK.V	HexNAc(2)Hex(8)	4120000000	3392.39 - 3392.41	3392.4
197	R.LINCnTSAITQACPK.V	HexNAc(2)Hex(9)	289000000	3554.44 - 3554.46	3554.45
197	R.LINCnTSAITQACPK.V	HexNAc(3)Hex(3)	24800000	2785.21	2785.21
197	R.LINCnTSAITQACPK.V	HexNAc(3)Hex(4)	61600000	2947.27	2947.27
197	R.LINCnTSAITQACPK.V	HexNAc(3)Hex(4)Fuc(1)NeuAc(1)	156000000	3384.41 - 3384.43	3384.42
197	R.LINCnTSAITQACPK.V	HexNAc(3)Hex(5)	1410000000	3109.31 - 3109.32	3109.32
197	R.LINCnTSAITQACPK.V	HexNAc(3)Hex(5)Fuc(1)	2300000000	3255.37 - 3255.38	3255.38
197	R.LINCnTSAITQACPK.V	HexNAc(3)Hex(5)Fuc(1)NeuAc(1)	182000000	3546.47 - 3546.48	3546.47
197	R.LINCnTSAITQACPK.V	HexNAc(3)Hex(5)NeuAc(1)	141000000	3400.42	3400.42
197	R.LINCnTSAITQACPK.V	HexNAc(3)Hex(6)	627000000	3271.36 - 3271.37	3271.37
197	R.LINCnTSAITQACPK.V	HexNAc(3)Hex(6)Fuc(1)NeuAc(1)	245000000	3708.52 - 3708.53	3708.53
197	R.LINCnTSAITQACPK.V	HexNAc(3)Hex(6)NeuAc(1)	431000000	3562.46 - 3562.48	3562.47
197	R.LINCnTSAITQACPK.V	HexNAc(4)Hex(3)	28700000	2988.29	2988.29
197	R.LINCnTSAITQACPK.V	HexNAc(4)Hex(3)Fuc(1)	1450000000	3134.34 - 3134.35	3134.35
197	R.LINCnTSAITQACPK.V	HexNAc(4)Hex(4)	864000000	3150.34 - 3150.35	3150.35
197	R.LINCnTSAITQACPK.V	HexNAc(4)Hex(4)Fuc(1)	1330000000	3296.39 - 3296.40	3296.4
197	R.LINCnTSAITQACPK.V	HexNAc(4)Hex(4)Fuc(1)NeuAc(1)	279000000	3587.49 - 3587.49	3587.5
197	R.LINCnTSAITQACPK.V	HexNAc(4)Hex(5)Fuc(1)	1280000000	3458.45 - 3458.46	3458.46
197	R.LINCnTSAITQACPK.V	HexNAc(4)Hex(5)Fuc(1)NeuAc(1)	505000000	3749.55 - 3749.55	3749.55
197	R.LINCnTSAITQACPK.V	HexNAc(4)Hex(5)Fuc(1)NeuAc(2)	71600000	4040.64 - 4040.65	4040.65
197	R.LINCnTSAITQACPK.V	HexNAc(4)Hex(5)NeuAc(1)	448000000	3603.49 - 3603.50	3603.49
197	R.LINCnTSAITQACPK.V	HexNAc(5)Hex(3)	91900000	3191.37 - 3191.38	3191.37
197	R.LINCnTSAITQACPK.V	HexNAc(5)Hex(3)Fuc(1)	1900000000	3337.42 - 3337.43	3337.43
197	R.LINCnTSAITQACPK.V	HexNAc(5)Hex(4)Fuc(1)	1380000000	3499.47 - 3499.49	3499.48
197	R.LINCnTSAITQACPK.V	HexNAc(5)Hex(5)Fuc(1)	603000000	3661.52 - 3661.55	3661.54
197	R.LINCnTSAITQACPK.V	HexNAc(5)Hex(5)NeuAc(1)	32400000	3806.57	3806.57
197	R.LINCnTSAITQACPK.V	HexNAc(5)Hex(6)Fuc(1)	83100000	3823.6	3823.59
197	R.LINCnTSAITQACPK.V	HexNAc(5)Hex(6)Fuc(1)NeuAc(1)	61700000	4114.68 - 4114.69	4114.68
197	R.LINCnTSAITQACPK.V	HexNAc(6)Hex(3)Fuc(1)	291000000	3540.50 - 3540.51	3540.51
197	R.LINCnTSAITQACPK.V	HexNAc(6)Hex(4)Fuc(1)	74400000	3702.56	3702.56
197	R.LINCnTSAITQACPK.V	HexNAc(6)Hex(6)Fuc(1)	83200000	4026.67 - 4026.68	4026.67
197	R.LINCnTSAITQACPK.V	HexNAc(6)Hex(7)Fuc(1)	35900000	4188.73	4188.72
234	K.KFnGTGPCPSVSTVQ.C	HexNAc(2)Hex(5)	16600000	2794.17 - 2794.18	2794.17
234	K.KFnGTGPCPSVSTVQ.C	HexNAc(2)Hex(6)	226000000	2956.22 - 2956.23	2956.23
234	K.KFnGTGPCPSVSTVQ.C	HexNAc(2)Hex(7)	423000000	3118.27 - 3118.29	3118.28
234	K.KFnGTGPCPSVSTVQ.C	HexNAc(2)Hex(8)	1640000000	3280.33 - 3280.34	3280.33
234	K.KFnGTGPCPSVSTVQ.C	HexNAc(2)Hex(9)	7390000000	3442.37 - 3442.40	3442.38
234	K.KFnGTGPCPSVSTVQCTH.G	HexNAc(2)Hex(5)	97800000	3192.31	3192.31
234	K.KFnGTGPCPSVSTVQCTH.G	HexNAc(2)Hex(6)	396000000	3354.35 - 3354.36	3354.36
234	K.KFnGTGPCPSVSTVQCTH.G	HexNAc(2)Hex(7)	343000000	3516.40 - 3516.42	3516.42
234	K.KFnGTGPCPSVSTVQCTH.G	HexNAc(2)Hex(8)	1120000000	3678.46 - 3678.47	3678.47
234	K.KFnGTGPCPSVSTVQCTH.G	HexNAc(2)Hex(9)	5580000000	3840.52 - 3840.53	3840.52
234	K.FnGTGPCPSVSTVQCTH.G	HexNAc(2)Hex(6)	40100000	3226.28	3226.27
234	K.FnGTGPCPSVSTVQCTH.G	HexNAc(2)Hex(7)	128000000	3388.33	3388.32
234	K.FnGTGPCPSVSTVQCTH.G	HexNAc(2)Hex(8)	250000000	3550.37 - 3550.37	3550.37
234	K.FnGTGPCPSVSTVQCTH.G	HexNAc(2)Hex(9)	1160000000	3712.42 - 3712.43	3712.43
262	H.GIKPVVSTQLLLnGSLAEEEVMIR.S	HexNAc(2)Hex(8)	247000000	4298.00 - 4298.03	4298.01
262	H.GIKPVVSTQLLLnGSLAEEEVMIR.S	HexNAc(2)Hex(9)	956000000	4460.05 - 4460.08	4460.06
276	R.SEnITNNAK.N	HexNAc(2)Hex(4)	263000000	2043.84 - 2043.84	2043.85
276	R.SEnITNNAK.N	HexNAc(2)Hex(5)	16300000000	2205.89 - 2205.90	2205.9
276	R.SEnITNNAK.N	HexNAc(2)Hex(6)	15500000000	2367.94 - 2367.96	2367.95
276	R.SEnITNNAK.N	HexNAc(2)Hex(7)	20900000000	2530.00 - 2530.01	2530.01
276	R.SEnITNNAK.N	HexNAc(2)Hex(8)	17000000000	2692.05 - 2692.07	2692.06
276	R.SEnITNNAK.N	HexNAc(2)Hex(9)	244000000	2854.10 - 2854.10	2854.11
276	R.SEnITNNAK.N	HexNAc(3)Hex(3)	104000000	2084.87 - 2084.87	2084.87
276	R.SEnITNNAK.N	HexNAc(3)Hex(3)Fuc(1)	11400000	2230.93	2230.93
276	R.SEnITNNAK.N	HexNAc(3)Hex(4)	580000000	2246.92 - 2246.94	2246.93
276	R.SEnITNNAK.N	HexNAc(3)Hex(5)	2060000000	2408.97 - 2408.99	2408.98
276	R.SEnITNNAK.N	HexNAc(3)Hex(5)NeuAc(1)	260000000	2700.07 - 2700.08	2700.08
276	R.SEnITNNAK.N	HexNAc(3)Hex(6)	2180000000	2571.02 - 2571.04	2571.03
276	R.SEnITNNAK.N	HexNAc(4)Hex(3)	130000000	2287.95 - 2287.95	2287.95
276	R.SEnITNNAK.N	HexNAc(4)Hex(4)	411000000	2445.00 - 2450.01	2450.01
276	R.SEnITNNAK.N	HexNAc(4)Hex(4)Fuc(1)	47000000	2596.06 - 2596.07	2596.06
276	R.SEnITNNAK.N	HexNAc(4)Hex(5)	914000000	2612.05 - 2612.07	2612.06
276	R.SEnITNNAK.N	HexNAc(4)Hex(5)Fuc(1)	65700000	2758.11 - 2758.12	2758.12
276	R.SEnITNNAK.N	HexNAc(5)Hex(3)	329000000	2491.03 - 2491.03	2491.03
276	R.SEnITNNAK.N	HexNAc(5)Hex(3)Fuc(1)	128000000	2637.08 - 2637.09	2637.09
276	R.SEnITNNAK.N	HexNAc(5)Hex(4)	111000000	2653.08 - 2653.09	2653.09
276	R.SEnITNNAK.N	HexNAc(5)Hex(4)Fuc(1)	348000000	2799.14 - 2799.14	2799.14
295	K.NILVQFNTPVQInCTR.P	HexNAc(2)Hex(8)	39100000	3618.57	3618.58
295	K.NILVQFNTPVQInCTR.P	HexNAc(2)Hex(9)	209000000	3780.62 - 3780.63	3780.63
332	R.qAHCnVSK.A	HexNAc(2)Hex(8), Pyro-Glu	129000000	2627.99	2627.99
332	R.QAHCnVSK.A	HexNAc(2)Hex(8)	119000000	2645.01 - 2645.01	2645.02
332	R.qAHCnVSK.A	HexNAc(2)Hex(9), Pyro-Glu	1250000000	2790.03 - 2790.05	2790.04
332	R.QAHCnVSK.A	HexNAc(2)Hex(9)	820000000	2807.06 - 2807.08	2807.07
339	K.ATWnETLGK.V	HexNAc(2)Hex(4)	1290000000	2072.88	2072.88
339	K.ATWnETLGK.V	HexNAc(2)Hex(5)	355000000	2234.92 - 2234.94	2234.93
339	K.ATWnETLGK.V	HexNAc(2)Hex(6)	550000000	2396.98 - 2396.99	2396.98
339	K.ATWnETLGK.V	HexNAc(2)Hex(7)	1060000000	2559.03 - 2559.05	2559.04
339	K.ATWnETLGK.V	HexNAc(2)Hex(8)	8760000000	2721.08 - 2721.10	2721.09
339	K.ATWnETLGK.V	HexNAc(2)Hex(9)	40000000000	2883.14 - 2883.15	2883.14
355	K.HFGnNTIIR.F	HexNAc(2)Hex(10)	41600000	3097.24 - 3097.24	3097.25
355	K.HFGnNTIIR.F	HexNAc(2)Hex(4)	2650000000	2124.92 - 2124.94	2124.93
355	K.HFGnNTIIR.F	HexNAc(2)Hex(5)	42000000000	2286.98 - 2286.99	2286.99
355	K.HFGnNTIIR.F	HexNAc(2)Hex(6)	15300000000	2449.03 - 2449.06	2449.04
355	K.HFGnNTIIR.F	HexNAc(2)Hex(7)	20300000000	2611.08 - 2611.10	2611.09
355	K.HFGnNTIIR.F	HexNAc(2)Hex(8)	6580000000	2773.13 - 2773.15	2773.14
355	K.HFGnNTIIR.F	HexNAc(2)Hex(9)	1030000000	2935.19 - 2935.19	2935.2
355	K.HFGnNTIIR.F	HexNAc(3)Hex(3)	319000000	2165.95 - 2165.96	2165.96
355	K.HFGnNTIIR.F	HexNAc(3)Hex(3)Fuc(1)	725000000	2312.01 - 2312.02	2312.02
355	K.HFGnNTIIR.F	HexNAc(3)Hex(4)	861000000	2328.00 - 2328.01	2328.01
355	K.HFGnNTIIR.F	HexNAc(3)Hex(4)Fuc(1)	2000000000	2474.06 - 2474.07	2474.07
355	K.HFGnNTIIR.F	HexNAc(3)Hex(4)Fuc(1)NeuAc(1)	768000000	2765.16 - 2765.17	2765.16
355	K.HFGnNTIIR.F	HexNAc(3)Hex(5)	4230000000	2490.06 - 2490.07	2490.06
355	K.HFGnNTIIR.F	HexNAc(3)Hex(5)Fuc(1)	5520000000	2636.11 - 2636.13	2636.12
355	K.HFGnNTIIR.F	HexNAc(3)Hex(5)Fuc(1)NeuAc(1)	3220000000	2927.21 - 2927.22	2927.22
355	K.HFGnNTIIR.F	HexNAc(3)Hex(5)NeuAc(1)	808000000	2781.16 - 2781.16	2781.16
355	K.HFGnNTIIR.F	HexNAc(3)Hex(6)	6210000000	2652.11 - 2652.12	2652.12
355	K.HFGnNTIIR.F	HexNAc(3)Hex(6)Fuc(1)	3510000000	2798.16 - 2798.17	2798.18
355	K.HFGnNTIIR.F	HexNAc(3)Hex(6)Fuc(1)NeuAc(1)	13700000000	3089.26 - 3089.28	3089.27
355	K.HFGnNTIIR.F	HexNAc(3)Hex(6)NeuAc(1)	3120000000	2943.21 - 2943.22	2943.21
355	K.HFGnNTIIR.F	HexNAc(4)Hex(3)	19000000	2369.03	2369.04
355	K.HFGnNTIIR.F	HexNAc(4)Hex(3)Fuc(1)	507000000	2515.09 - 2515.09	2515.1
355	K.HFGnNTIIR.F	HexNAc(4)Hex(4)	270000000	2531.08 - 2531.09	2531.09
355	K.HFGnNTIIR.F	HexNAc(4)Hex(4)Fuc(1)	2890000000	2677.14 - 2677.15	2677.15
355	K.HFGnNTIIR.F	HexNAc(4)Hex(4)Fuc(1)NeuAc(1)	764000000	2968.24 - 2968.24	2968.24
355	K.HFGnNTIIR.F	HexNAc(4)Hex(4)NeuAc(1)	82700000	2822.18	2822.19
355	K.HFGnNTIIR.F	HexNAc(4)Hex(5)	3040000000	2693.13 - 2693.15	2693.14
355	K.HFGnNTIIR.F	HexNAc(4)Hex(5)Fuc(1)	6860000000	2839.19 - 2839.21	2839.2
355	K.HFGnNTIIR.F	HexNAc(4)Hex(5)Fuc(1)NeuAc(1)	2120000000	3130.29 - 3130.30	3130.3
355	K.HFGnNTIIR.F	HexNAc(4)Hex(5)Fuc(1)NeuAc(2)	373000000	3421.39 - 3421.40	3421.39
355	K.HFGnNTIIR.F	HexNAc(4)Hex(5)NeuAc(1)	138000000	2984.23 - 2984.25	2984.24
355	K.HFGnNTIIR.F	HexNAc(5)Hex(3)	64900000	2572.11	2572.12
355	K.HFGnNTIIR.F	HexNAc(5)Hex(3)Fuc(1)	4220000000	2718.17 - 2718.19	2718.18
355	K.HFGnNTIIR.F	HexNAc(5)Hex(4)	55400000	2734.16 - 2734.16	2734.17
355	K.HFGnNTIIR.F	HexNAc(5)Hex(4)Fuc(1)	3140000000	2880.22 - 2880.24	2880.23
355	K.HFGnNTIIR.F	HexNAc(5)Hex(5)	19100000	2896.22	2896.22
355	K.HFGnNTIIR.F	HexNAc(5)Hex(5)Fuc(1)	1220000000	3042.28 - 3042.28	3042.28
355	K.HFGnNTIIR.F	HexNAc(5)Hex(6)Fuc(1)	342000000	3204.33	3204.33
355	K.HFGnNTIIR.F	HexNAc(5)Hex(6)Fuc(1)NeuAc(1)	359000000	3495.42 - 3495.43	3495.43
355	K.HFGnNTIIR.F	HexNAc(5)Hex(6)Fuc(1)NeuAc(2)	321000000	3786.52 - 3786.53	3786.52
355	K.HFGnNTIIR.F	HexNAc(6)Hex(3)Fuc(1)	400000000	2921.24 - 2921.25	2921.25
355	K.HFGnNTIIR.F	HexNAc(6)Hex(4)Fuc(1)	676000000	3083.30 - 3083.30	3083.31
355	K.HFGnNTIIR.F	HexNAc(6)Hex(5)Fuc(1)	303000000	3245.35 - 3245.36	3245.36
355	K.HFGnNTIIR.F	HexNAc(6)Hex(6)Fuc(1)	155000000	3407.40 - 3407.42	3407.41
363	R.FAnSSGGDLEVTTH.S	HexNAc(2)Hex(6)	79200000	2812.11	2812.12
363	R.FAnSSGGDLEVTTH.S	HexNAc(2)Hex(7)	379000000	2974.17 - 2974.17	2974.17
363	R.FAnSSGGDLEVTTH.S	HexNAc(2)Hex(8)	1290000000	3136.21 - 3136.22	3136.22
363	R.FAnSSGGDLEVTTH.S	HexNAc(2)Hex(9)	4940000000	3298.27 - 3298.29	3298.28
448	R.CVSnITGLILTR.D	HexNAc(2)Hex(10)	148000000	3372.42 - 3372.42	3372.43
448	R.CVSnITGLILTR.D	HexNAc(2)Hex(4)	50100000	2400.11 - 2400.11	2400.11
448	R.CVSnITGLILTR.D	HexNAc(2)Hex(5)	220000000	2562.15 - 2562.17	2562.16
448	R.CVSnITGLILTR.D	HexNAc(2)Hex(6)	748000000	2724.21 - 2724.22	2724.21
448	R.CVSnITGLILTR.D	HexNAc(2)Hex(7)	2290000000	2886.26 - 2886.27	2886.27
448	R.CVSnITGLILTR.D	HexNAc(2)Hex(8)	12800000000	3048.31 - 3048.33	3048.32
448	R.CVSnITGLILTR.D	HexNAc(2)Hex(9)	31800000000	3210.36 - 3210.38	3210.37
448	R.CVSnITGLILTR.D	HexNAc(5)Hex(4)Fuc(1)	1650000	3155.41	3155.4
462	R.DGGSTnSTTETFRPGGGDMR.D	HexNAc(2)Hex(5)	2340000000	3258.30 - 3258.30	3258.3
462	R.DGGSTnSTTETFRPGGGDMR.D	HexNAc(2)Hex(6)	460000000	3420.34 - 3420.34	3420.35
462	R.DGGSTnSTTETFRPGGGDMR.D	HexNAc(2)Hex(7)	284000000	3582.4	3582.4
462	R.DGGSTnSTTETFRPGGGDMR.D	HexNAc(3)Hex(3)	428000000	3137.27 - 3137.28	3137.27
462	R.DGGSTnSTTETFRPGGGDMR.D	HexNAc(3)Hex(3)Fuc(1)	1530000000	3283.32 - 3283.34	3283.33
462	R.DGGSTnSTTETFRPGGGDMR.D	HexNAc(3)Hex(4)	2240000000	3299.32 - 3299.33	3299.33
462	R.DGGSTnSTTETFRPGGGDMR.D	HexNAc(3)Hex(4)Fuc(1)	1540000000	3445.38 - 3445.38	3445.38
462	R.DGGSTnSTTETFRPGGGDMR.D	HexNAc(3)Hex(4)Fuc(1)NeuAc(1)	247000000	3736.48 - 3736.49	3736.48
462	R.DGGSTnSTTETFRPGGGDMR.D	HexNAc(3)Hex(5)	994000000	3461.37 - 3461.38	3461.38
462	R.DGGSTnSTTETFRPGGGDMR.D	HexNAc(3)Hex(5)Fuc(1)	1010000000	3607.43 - 3607.44	3607.44
462	R.DGGSTnSTTETFRPGGGDMR.D	HexNAc(3)Hex(5)Fuc(1)NeuAc(1)	517000000	3898.53 - 3898.54	3898.53
462	R.DGGSTnSTTETFRPGGGDMR.D	HexNAc(3)Hex(5)NeuAc(1)	582000000	3752.47 - 3752.49	3752.47
462	R.DGGSTnSTTETFRPGGGDMR.D	HexNAc(3)Hex(6)	371000000	3623.42 - 3623.44	3623.43
462	R.DGGSTnSTTETFRPGGGDMR.D	HexNAc(3)Hex(6)Fuc(1)	889000000	3769.49 - 3769.50	3769.49
462	R.DGGSTnSTTETFRPGGGDMR.D	HexNAc(3)Hex(6)Fuc(1)NeuAc(1)	252000000	4060.59 - 4060.59	4060.58
462	R.DGGSTnSTTETFRPGGGDMR.D	HexNAc(3)Hex(6)NeuAc(1)	185000000	3914.53 - 3914.54	3914.53
462	R.DGGSTnSTTETFRPGGGDMR.D	HexNAc(4)Hex(3)Fuc(1)	2630000000	3486.40 - 3486.42	3486.41
462	R.DGGSTnSTTETFRPGGGDMR.D	HexNAc(4)Hex(4)	125000000	3502.40 - 3502.40	3502.4
462	R.DGGSTnSTTETFRPGGGDMR.D	HexNAc(4)Hex(4)Fuc(1)	3450000000	3648.45 - 3648.48	3648.46
462	R.DGGSTnSTTETFRPGGGDMR.D	HexNAc(4)Hex(4)Fuc(1)NeuAc(1)	2010000000	3939.55 - 3939.57	3939.56
462	R.DGGSTnSTTETFRPGGGDMR.D	HexNAc(4)Hex(4)NeuAc(1)	372000000	3793.50 - 3793.51	3793.5
462	R.DGGSTnSTTETFRPGGGDMR.D	HexNAc(4)Hex(5)	350000000	3664.45 - 3664.45	3664.46
462	R.DGGSTnSTTETFRPGGGDMR.D	HexNAc(4)Hex(5)Fuc(1)	3790000000	3810.51 - 3810.53	3810.52
462	R.DGGSTnSTTETFRPGGGDMR.D	HexNAc(4)Hex(5)Fuc(1)NeuAc(1)	5600000000	4101.61 - 4101.61	4101.61
462	R.DGGSTnSTTETFRPGGGDMR.D	HexNAc(4)Hex(5)Fuc(1)NeuAc(2)	1250000000	4392.69 - 4392.71	4392.71
462	R.DGGSTnSTTETFRPGGGDMR.D	HexNAc(4)Hex(5)NeuAc(1)	591000000	3955.55 - 3955.55	3955.55
462	R.DGGSTnSTTETFRPGGGDMR.D	HexNAc(4)Hex(5)NeuAc(2)	72000000	4246.65	4246.65
462	R.DGGSTnSTTETFRPGGGDMR.D	HexNAc(5)Hex(3)Fuc(1)	26000000000	3689.48 - 3689.50	3689.49
462	R.DGGSTnSTTETFRPGGGDMR.D	HexNAc(5)Hex(4)	605000000	3705.48	3705.48
462	R.DGGSTnSTTETFRPGGGDMR.D	HexNAc(5)Hex(4)Fuc(1)	22300000000	3851.53 - 3851.56	3851.54
462	R.DGGSTnSTTETFRPGGGDMR.D	HexNAc(5)Hex(5)Fuc(1)	11100000000	4013.58 - 4013.61	4013.59
462	R.DGGSTnSTTETFRPGGGDMR.D	HexNAc(5)Hex(6)Fuc(1)	764000000	4175.63 - 4175.65	4175.65
462	R.DGGSTnSTTETFRPGGGDMR.D	HexNAc(5)Hex(6)Fuc(1)NeuAc(1)	1800000000	4466.74 - 4466.76	4466.74
462	R.DGGSTnSTTETFRPGGGDMR.D	HexNAc(5)Hex(6)Fuc(1)NeuAc(2)	782000000	4757.83 - 4757.85	4757.84
462	R.DGGSTnSTTETFRPGGGDMR.D	HexNAc(5)Hex(6)Fuc(1)NeuAc(3)	249000000	5048.93 - 5048.94	5048.93
462	R.DGGSTnSTTETFRPGGGDMR.D	HexNAc(6)Hex(3)Fuc(1)	2040000000	3892.56 - 3892.57	3892.57
462	R.DGGSTnSTTETFRPGGGDMR.D	HexNAc(6)Hex(4)Fuc(1)	2530000000	4054.61 - 4054.63	4054.62
462	R.DGGSTnSTTETFRPGGGDMR.D	HexNAc(6)Hex(5)Fuc(1)	2720000000	4216.66 - 4216.67	4216.67
462	R.DGGSTnSTTETFRPGGGDMR.D	HexNAc(6)Hex(6)Fuc(1)	1140000000	4378.71 - 4378.72	4378.73
462	R.DGGSTnSTTETFRPGGGDMR.D	HexNAc(6)Hex(7)Fuc(1)	117000000	4540.77 - 4540.79	4540.78
462	R.DGGSTnSTTETFRPGGGDMR.D	HexNAc(6)Hex(7)Fuc(1)NeuAc(1)	97800000	4831.88	4831.88
611	K.LICCTNVPWnSSWSNR.N	HexNAc(3)Hex(6)	50600000	3574.45 - 3574.45	3574.45
611	K.LICCTNVPWnSSWSNR.N	HexNAc(4)Hex(4)Fuc(1)	142000000	3599.48	3599.48
611	K.LICCTNVPWnSSWSNR.N	HexNAc(4)Hex(5)	218000000	3615	3615.48
611	K.LICCTNVPWnSSWSNR.N	HexNAc(4)Hex(5)Fuc(1)	744000000	3761.53 - 3761.55	3761.53
611	K.LICCTNVPWnSSWSNR.N	HexNAc(4)Hex(5)Fuc(1)NeuAc(1)	105000000	4052.62 - 4052.63	4052.63
611	K.LICCTNVPWnSSWSNR.N	HexNAc(4)Hex(5)Fuc(1)NeuAc(2)	93000000	4343.73	4343.72
611	K.LICCTNVPWnSSWSNR.N	HexNAc(5)Hex(3)Fuc(1)	281000000	3640.50 - 3640.50	3640.51
611	K.LICCTNVPWnSSWSNR.N	HexNAc(5)Hex(4)Fuc(1)	667000000	3802.55 - 3802.57	3802.56
611	K.LICCTNVPWnSSWSNR.N	HexNAc(5)Hex(5)Fuc(1)	264000000	3964.62 - 3964.62	3964.61
611	K.LICCTNVPWnSSWSNR.N	HexNAc(5)Hex(6)Fuc(1)	196000000	4126.66 - 4126.66	4126.67
611	K.LICCTNVPWnSSWSNR.N	HexNAc(5)Hex(6)Fuc(1)NeuAc(1)	230000000	4417.76 - 4417.76	4417.76
611	K.LICCTNVPWnSSWSNR.N	HexNAc(5)Hex(6)Fuc(1)NeuAc(2)	52600000	4708.86 - 4708.86	4708.86
611	K.LICCTNVPWnSSWSNR.N	HexNAc(6)Hex(3)Fuc(1)	166000000	3843.58 - 3843.58	3843.59
611	K.LICCTNVPWnSSWSNR.N	HexNAc(6)Hex(4)Fuc(1)	295000000	4005.63 - 4005.65	4005.64
611	K.LICCTNVPWnSSWSNR.N	HexNAc(6)Hex(5)Fuc(1)	653000000	4167.68 - 4167.70	4167.69
611	K.LICCTNVPWnSSWSNR.N	HexNAc(6)Hex(6)Fuc(1)	333000000	4329.73 - 4329.75	4329.74
611	K.LICCTNVPWnSSWSNR.N	HexNAc(6)Hex(5)Fuc(2)	260000000	4313.75 - 4313.75	4313.75
611	K.LICCTNVPWnSSWSNR.N	HexNAc(4)Hex(5)Fuc(2)	891000000	3907.58 - 3907.60	3907.59
611	K.LICCTNVPWnSSWSNR.N	HexNAc(4)Hex(4)Fuc(2)	317000000	3745.53 - 3745.54	3745.54
611	K.LICCTNVPWnSSWSNR.N	HexNAc(5)Hex(4)Fuc(2)	388000000	3948.61 - 3948.62	3948.62
637	K.EISnYTQIIYGLLEESQNQQEK.N	HexNAc(2)Hex(5)	377000000	3842.68 - 3842.71	3842.7
637	K.EISnYTQIIYGLLEESQNQQEK.N	HexNAc(2)Hex(6)	520000000	4004.74 - 4004.76	4004.75
637	K.EISnYTQIIYGLLEESQNQQEK.N	HexNAc(2)Hex(7)	636000000	4166.79 - 4166.80	4166.8
637	K.EISnYTQIIYGLLEESQNQQEK.N	HexNAc(2)Hex(8)	421000000	4328.85 - 4328.87	4328.86
637	K.EISnYTQIIYGLLEESQNQQEK.N	HexNAc(2)Hex(9)	63500000	4490.92	4490.91
637	K.EISnYTQIIYGLLEESQNQQEK.N	HexNAc(3)Hex(3)	9960000	3721.67	3721.67
637	K.EISnYTQIIYGLLEESQNQQEK.N	HexNAc(3)Hex(3)Fuc(1)	44300000	3867.73	3867.73
637	K.EISnYTQIIYGLLEESQNQQEK.N	HexNAc(3)Hex(4)	28900000	3883.72	3883.73
637	K.EISnYTQIIYGLLEESQNQQEK.N	HexNAc(3)Hex(4)Fuc(1)	125000000	4029.77 - 4029.79	4029.78
637	K.EISnYTQIIYGLLEESQNQQEK.N	HexNAc(3)Hex(5)	246000000	4045.77	4045.78
637	K.EISnYTQIIYGLLEESQNQQEK.N	HexNAc(3)Hex(5)Fuc(1)	294000000	4191.82 - 4191.84	4191.84
637	K.EISnYTQIIYGLLEESQNQQEK.N	HexNAc(3)Hex(5)Fuc(1)NeuAc(1)	47000000	4482.93 - 4482.93	4482.93
637	K.EISnYTQIIYGLLEESQNQQEK.N	HexNAc(3)Hex(6)	230000000	4207.82 - 4207.82	4207.83
637	K.EISnYTQIIYGLLEESQNQQEK.N	HexNAc(3)Hex(6)Fuc(1)	188000000	4353.88 - 4353.89	4353.89
637	K.EISnYTQIIYGLLEESQNQQEK.N	HexNAc(3)Hex(6)Fuc(1)NeuAc(1)	24200000	4644.97	4644.98
637	K.EISnYTQIIYGLLEESQNQQEK.N	HexNAc(3)Hex(6)NeuAc(1)	70300000	4498.93 - 4498.93	4498.93
637	K.EISnYTQIIYGLLEESQNQQEK.N	HexNAc(4)Hex(3)Fuc(1)	150000000	4070.79 - 4070.80	4070.81
637	K.EISnYTQIIYGLLEESQNQQEK.N	HexNAc(4)Hex(4)Fuc(1)NeuAc(1)	32400000	4523.95	4523.96
637	K.EISnYTQIIYGLLEESQNQQEK.N	HexNAc(4)Hex(5)Fuc(1)	198000000	4394.91 - 4394.92	4394.92
637	K.EISnYTQIIYGLLEESQNQQEK.N	HexNAc(4)Hex(5)Fuc(1)NeuAc(1)	135000000	4686.01	4686.01
637	K.EISnYTQIIYGLLEESQNQQEK.N	HexNAc(5)Hex(3)Fuc(1)	100000000	4273.88	4273.89
637	K.EISnYTQIIYGLLEESQNQQEK.N	HexNAc(5)Hex(4)Fuc(1)	98400000	4435.94	4435.94
637	K.EISnYTQIIYGLLEESQNQQEK.N	HexNAc(5)Hex(5)Fuc(1)	81600000	4597.98 - 4597.99	4598
Replicate 2
88	K.HNVWATHACVPTDPNPQEIHLEnVTEEFNMWK.N	HexNAc(2)Hex(10)	579000000	5869.47 - 5869.47	5869.44
88	K.HNVWATHACVPTDPNPQEIHLEnVTEEFNMWK.N	HexNAc(2)Hex(5)	1880000000	5059.16 - 5059.20	5059.18
88	K.HNVWATHACVPTDPNPQEIHLEnVTEEFNMWK.N	HexNAc(2)Hex(6)	648000000	5221.23 - 5221.25	5221.23
88	K.HNVWATHACVPTDPNPQEIHLEnVTEEFNMWK.N	HexNAc(2)Hex(7)	109000000	5383.27 - 5383.27	5383.29
88	K.HNVWATHACVPTDPNPQEIHLEnVTEEFNMWK.N	HexNAc(2)Hex(8)	286000000	5545.33 - 5545.35	5545.34
88	K.HNVWATHACVPTDPNPQEIHLEnVTEEFNMWK.N	HexNAc(2)Hex(9)	1470000000	5707.39 - 5707.41	5707.39
88	K.HNVWATHACVPTDPNPQEIHLEnVTEEFNMWK.N	HexNAc(3)Hex(3)	253000000	4938.13 - 4938.17	4938.15
88	K.HNVWATHACVPTDPNPQEIHLEnVTEEFNMWK.N	HexNAc(3)Hex(4)	124000000	5100.2	5100.21
88	K.HNVWATHACVPTDPNPQEIHLEnVTEEFNMWK.N	HexNAc(3)Hex(5)	449000000	5262.24 - 5262.28	5262.26
88	K.HNVWATHACVPTDPNPQEIHLEnVTEEFNMWK.N	HexNAc(3)Hex(5)Fuc(1)	95600000	5408.30 - 5408.32	5408.32
88	K.HNVWATHACVPTDPNPQEIHLEnVTEEFNMWK.N	HexNAc(3)Hex(5)NeuAc(1)	171000000	5553.36 - 5553.36	5553.35
88	K.HNVWATHACVPTDPNPQEIHLEnVTEEFNMWK.N	HexNAc(3)Hex(6)	554000000	5424.29 - 5424.33	5424.31
88	K.HNVWATHACVPTDPNPQEIHLEnVTEEFNMWK.N	HexNAc(3)Hex(6)Fuc(1)	109000000	5570.35	5570.37
88	K.HNVWATHACVPTDPNPQEIHLEnVTEEFNMWK.N	HexNAc(3)Hex(6)NeuAc(1)	478000000	5715.39 - 5715.43	5715.41
88	K.HNVWATHACVPTDPNPQEIHLEnVTEEFNMWK.N	HexNAc(4)Hex(3)	133000000	5141.23 - 5141.24	5141.23
88	K.HNVWATHACVPTDPNPQEIHLEnVTEEFNMWK.N	HexNAc(4)Hex(3)Fuc(1)	308000000	5287.28 - 5287.29	5287.29
88	K.HNVWATHACVPTDPNPQEIHLEnVTEEFNMWK.N	HexNAc(4)Hex(4)	890000000	5303.28 - 5303.30	5303.29
88	K.HNVWATHACVPTDPNPQEIHLEnVTEEFNMWK.N	HexNAc(4)Hex(4)Fuc(1)	3220000000	5449.33 - 5449.36	5449.34
88	K.HNVWATHACVPTDPNPQEIHLEnVTEEFNMWK.N	HexNAc(4)Hex(4)NeuAc(1)	862000000	5594.36 - 5594.40	5594.38
88	K.HNVWATHACVPTDPNPQEIHLEnVTEEFNMWK.N	HexNAc(4)Hex(5)	2610000000	5465.32 - 5465.34	5465.34
88	K.HNVWATHACVPTDPNPQEIHLEnVTEEFNMWK.N	HexNAc(4)Hex(5)Fuc(1)	5390000000	5611.38 - 5611.41	5611.4
88	K.HNVWATHACVPTDPNPQEIHLEnVTEEFNMWK.N	HexNAc(4)Hex(5)Fuc(1)NeuAc(1)	313000000	5902.48 - 5902.50	5902.49
88	K.HNVWATHACVPTDPNPQEIHLEnVTEEFNMWK.N	HexNAc(4)Hex(5)NeuAc(1)	1310000000	5756.41 - 5756.45	5756.43
88	K.HNVWATHACVPTDPNPQEIHLEnVTEEFNMWK.N	HexNAc(4)Hex(5)NeuAc(2)	466000000	6047.52 - 6047.55	6047.53
88	K.HNVWATHACVPTDPNPQEIHLEnVTEEFNMWK.N	HexNAc(5)Hex(3)	368000000	5344.30 - 5344.33	5344.31
88	K.HNVWATHACVPTDPNPQEIHLEnVTEEFNMWK.N	HexNAc(5)Hex(3)Fuc(1)	459000000	5490.35 - 5490.38	5490.37
88	K.HNVWATHACVPTDPNPQEIHLEnVTEEFNMWK.N	HexNAc(5)Hex(4)	1100000000	5506.35 - 5506.38	5506.37
88	K.HNVWATHACVPTDPNPQEIHLEnVTEEFNMWK.N	HexNAc(5)Hex(4)Fuc(1)	2480000000	5652.40 - 5652.44	5652.42
88	K.HNVWATHACVPTDPNPQEIHLEnVTEEFNMWK.N	HexNAc(5)Hex(5)	702000000	5668.40 - 5668.42	5668.42
88	K.HNVWATHACVPTDPNPQEIHLEnVTEEFNMWK.N	HexNAc(5)Hex(5)Fuc(1)	424000000	5814.45 - 5814.48	5814.48
88	K.HNVWATHACVPTDPNPQEIHLEnVTEEFNMWK.N	HexNAc(5)Hex(5)NeuAc(1)	810000000	5959.49 - 5959.52	5959.51
88	K.HNVWATHACVPTDPNPQEIHLEnVTEEFNMWK.N	HexNAc(5)Hex(6)	454000000	5830.45 - 5830.49	5830.47
88	K.HNVWATHACVPTDPNPQEIHLEnVTEEFNMWK.N	HexNAc(5)Hex(6)Fuc(1)NeuAc(1)	130000000	6267.61	6267.62
88	K.HNVWATHACVPTDPNPQEIHLEnVTEEFNMWK.N	HexNAc(5)Hex(6)NeuAc(1)	351000000	6121.55 - 6121.58	6121.57
88	K.HNVWATHACVPTDPNPQEIHLEnVTEEFNMWK.N	HexNAc(5)Hex(6)NeuAc(2)	158000000	6412.65 - 6412.67	6412.66
88	K.HNVWATHACVPTDPNPQEIHLEnVTEEFNMWK.N	HexNAc(6)Hex(3)Fuc(1)	1190000000	5693.43 - 5693.44	5693.45
88	K.HNVWATHACVPTDPNPQEIHLEnVTEEFNMWK.N	HexNAc(6)Hex(4)	369000000	5709.43 - 5709.45	5709.44
88	K.HNVWATHACVPTDPNPQEIHLEnVTEEFNMWK.N	HexNAc(6)Hex(5)	321000000	5871.49	5871.5
88	K.HNVWATHACVPTDPNPQEIHLEnVTEEFNMWK.N	HexNAc(6)Hex(5)Fuc(1)	174000000	6017.57	6017.56
88	K.HNVWATHACVPTDPNPQEIHLEnVTEEFNMWK.N	HexNAc(4)Hex(5)Fuc(2)	805000000	5757.45 - 5757.46	5757.45
88	K.HNVWATHACVPTDPNPQEIHLEnVTEEFNMWK.N	HexNAc(5)Hex(4)Fuc(2)	360000000	5798.46 - 5798.49	5798.48
190	R.LDVVQINENQGnR.S	HexNAc(2)Hex(5)	984000000	2714.17 - 2714.16	2714.18
190	R.LDVVQINENQGnR.S	HexNAc(2)Hex(6)	152000000	2876.22 - 2876.23	2876.23
190	R.LDVVQINENQGnR.S	HexNAc(2)Hex(7)	179000000	3038.28 - 3038.29	3038.28
190	R.LDVVQINENQGnR.S	HexNAc(2)Hex(8)	207000000	3200.34	3200.33
190	R.LDVVQINENQGnR.S	HexNAc(3)Hex(3)	113000000	2593.15 - 2593.15	2593.15
190	R.LDVVQINENQGnR.S	HexNAc(3)Hex(3)Fuc(1)	542000000	2739.21 - 2739.22	2739.21
190	R.LDVVQINENQGnR.S	HexNAc(3)Hex(4)Fuc(1)	148000000	2901.26 - 2901.26	2901.26
190	R.LDVVQINENQGnR.S	HexNAc(3)Hex(4)Fuc(1)NeuAc(1)	271000000	3192.36 - 3192.36	3192.36
190	R.LDVVQINENQGnR.S	HexNAc(3)Hex(5)	62800000	2917.25 - 2917.26	2917.26
190	R.LDVVQINENQGnR.S	HexNAc(3)Hex(5)Fuc(1)	191000000	3063.31 - 3063.32	3063.31
190	R.LDVVQINENQGnR.S	HexNAc(3)Hex(5)Fuc(1)NeuAc(1)	346000000	3354.4	3354.41
190	R.LDVVQINENQGnR.S	HexNAc(3)Hex(6)	71100000	3079.31 - 3079.31	3079.31
190	R.LDVVQINENQGnR.S	HexNAc(3)Hex(6)Fuc(1)	80300000	3225.37	3225.37
190	R.LDVVQINENQGnR.S	HexNAc(3)Hex(6)Fuc(1)NeuAc(1)	291000000	3516.47	3516.46
190	R.LDVVQINENQGnR.S	HexNAc(3)Hex(6)NeuAc(1)	257000000	3370.4	3370.4
190	R.LDVVQINENQGnR.S	HexNAc(4)Hex(3)Fuc(1)	384000000	2942.28 - 2942.29	2942.29
190	R.LDVVQINENQGnR.S	HexNAc(4)Hex(4)Fuc(1)	515000000	3104.33 - 3104.35	3104.34
190	R.LDVVQINENQGnR.S	HexNAc(4)Hex(4)Fuc(1)NeuAc(1)	3650000000	3395.43	3395.44
190	R.LDVVQINENQGnR.S	HexNAc(4)Hex(4)NeuAc(1)	532000000	3249.37 - 3249.38	3249.38
190	R.LDVVQINENQGnR.S	HexNAc(4)Hex(5)	235000000	3120.34 - 3120.34	3120.34
190	R.LDVVQINENQGnR.S	HexNAc(4)Hex(5)Fuc(1)	556000000	3266.38 - 3266.40	3266.39
190	R.LDVVQINENQGnR.S	HexNAc(4)Hex(5)Fuc(1)NeuAc(1)	2720000000	3557.48 - 3557.50	3557.49
190	R.LDVVQINENQGnR.S	HexNAc(4)Hex(5)Fuc(1)NeuAc(2)	589000000	3848.58 - 3848.59	3848.58
190	R.LDVVQINENQGnR.S	HexNAc(5)Hex(3)Fuc(1)	2870000000	3145.36 - 3145.38	3145.37
190	R.LDVVQINENQGnR.S	HexNAc(5)Hex(4)Fuc(1)	2130000000	3307.41 - 3307.43	3307.42
190	R.LDVVQINENQGnR.S	HexNAc(5)Hex(5)Fuc(1)	942000000	3469.47 - 3469.48	3469.47
190	R.LDVVQINENQGnR.S	HexNAc(5)Hex(6)Fuc(1)	147000000	3631.53	3631.53
190	R.LDVVQINENQGnR.S	HexNAc(5)Hex(6)Fuc(1)NeuAc(1)	981000000	3922.62 - 3922.63	3922.62
190	R.LDVVQINENQGnR.S	HexNAc(6)Hex(3)Fuc(1)	80400000	3348.45	3348.45
190	R.LDVVQINENQGnR.S	HexNAc(6)Hex(4)Fuc(1)	81700000	3510.49 - 3510.51	3510.5
190	R.LDVVQINENQGnR.S	HexNAc(6)Hex(5)Fuc(1)	282000000	3672.56 - 3672.56	3672.55
190	R.LDVVQINENQGnR.S	HexNAc(6)Hex(6)Fuc(1)	157000000	3834.59 - 3834.60	3834.6
190	R.LDVVQINENQGnR.S	HexNAc(5)Hex(4)Fuc(2)	316000000	3453.48 - 3453.49	3453.48
197	R.LINCnTSAITQACPK.V	HexNAc(2)Hex(5)	4840000000	2906.23 - 2906.25	2906.24
197	R.LINCnTSAITQACPK.V	HexNAc(2)Hex(6)	2370000000	3068.28 - 3068.30	3068.29
197	R.LINCnTSAITQACPK.V	HexNAc(2)Hex(7)	3250000000	3230.34 - 3230.35	3230.35
197	R.LINCnTSAITQACPK.V	HexNAc(2)Hex(8)	4180000000	3392.39 - 3392.41	3392.4
197	R.LINCnTSAITQACPK.V	HexNAc(2)Hex(9)	2310000000	3554.44 - 3554.46	3554.45
197	R.LINCnTSAITQACPK.V	HexNAc(3)Hex(3)	130000000	2785.22	2785.21
197	R.LINCnTSAITQACPK.V	HexNAc(3)Hex(4)Fuc(1)	230000000	3093.32	3093.33
197	R.LINCnTSAITQACPK.V	HexNAc(3)Hex(5)	1250000000	3109.31 - 3109.33	3109.32
197	R.LINCnTSAITQACPK.V	HexNAc(3)Hex(5)Fuc(1)	319000000	3255.37 - 3255.38	3255.38
197	R.LINCnTSAITQACPK.V	HexNAc(3)Hex(5)Fuc(1)NeuAc(1)	292000000	3546.48 - 3546.49	3546.47
197	R.LINCnTSAITQACPK.V	HexNAc(3)Hex(6)	468000000	3271.37 - 3271.38	3271.37
197	R.LINCnTSAITQACPK.V	HexNAc(3)Hex(6)Fuc(1)	2870000000	3417.42 - 3417.43	3417.43
197	R.LINCnTSAITQACPK.V	HexNAc(3)Hex(6)Fuc(1)NeuAc(1)	708000000	3708.52 - 3708.54	3708.53
197	R.LINCnTSAITQACPK.V	HexNAc(3)Hex(6)NeuAc(1)	484000000	3562.47 - 3562.48	3562.47
197	R.LINCnTSAITQACPK.V	HexNAc(4)Hex(3)Fuc(1)	1470000000	3134.35 - 3134.36	3134.35
197	R.LINCnTSAITQACPK.V	HexNAc(4)Hex(4)Fuc(1)	1030000000	3296.40 - 3296.41	3296.4
197	R.LINCnTSAITQACPK.V	HexNAc(4)Hex(5)	590000000	3312.4	3312.4
197	R.LINCnTSAITQACPK.V	HexNAc(4)Hex(5)Fuc(1)	1030000000	3458.45 - 3458.46	3458.46
197	R.LINCnTSAITQACPK.V	HexNAc(4)Hex(5)Fuc(1)NeuAc(1)	490000000	3749.55 - 3749.56	3749.55
197	R.LINCnTSAITQACPK.V	HexNAc(5)Hex(3)Fuc(1)	1570000000	3337.42 - 3337.43	3337.43
197	R.LINCnTSAITQACPK.V	HexNAc(5)Hex(4)Fuc(1)	1100000000	3499.47 - 3499.48	3499.48
197	R.LINCnTSAITQACPK.V	HexNAc(5)Hex(5)Fuc(1)	578000000	3661.53 - 3661.55	3661.54
197	R.LINCnTSAITQACPK.V	HexNAc(5)Hex(6)Fuc(1)	98200000	3823.59	3823.59
197	R.LINCnTSAITQACPK.V	HexNAc(5)Hex(6)Fuc(1)NeuAc(1)	538000000	4114.67 - 4114.69	4114.68
197	R.LINCnTSAITQACPK.V	HexNAc(6)Hex(3)Fuc(1)	216000000	3540.5	3540.51
197	R.LINCnTSAITQACPK.V	HexNAc(6)Hex(4)Fuc(1)	66600000	3702.55	3702.56
197	R.LINCnTSAITQACPK.V	HexNAc(6)Hex(5)Fuc(1)	370000000	3864.62 - 3864.62	3864.62
197	R.LINCnTSAITQACPK.V	HexNAc(6)Hex(6)Fuc(1)	631000000	4026.65 - 4026.68	4026.67
234	K.KFnGTGPCPSVSTVQ.C	HexNAc(2)Hex(6)	181000000	2956.22 - 2956.22	2956.23
234	K.KFnGTGPCPSVSTVQ.C	HexNAc(2)Hex(7)	353000000	3118.27 - 3118.28	3118.28
234	K.KFnGTGPCPSVSTVQ.C	HexNAc(2)Hex(8)	1300000000	3280.32 - 3280.34	3280.33
234	K.KFnGTGPCPSVSTVQ.C	HexNAc(2)Hex(9)	4970000000	3442.37 - 3442.39	3442.38
234	K.KFnGTGPCPSVSTVQCTH.G	HexNAc(2)Hex(5)	189000000	3192.32	3192.31
234	K.KFnGTGPCPSVSTVQCTH.G	HexNAc(2)Hex(6)	558000000	3354.36 - 3354.38	3354.36
234	K.KFnGTGPCPSVSTVQCTH.G	HexNAc(2)Hex(7)	324000000	3516.42 - 3516.42	3516.42
234	K.KFnGTGPCPSVSTVQCTH.G	HexNAc(2)Hex(8)	918000000	3678.46 - 3678.47	3678.47
234	K.KFnGTGPCPSVSTVQCTH.G	HexNAc(2)Hex(9)	4590000000	3840.51 - 3840.54	3840.52
234	K.FnGTGPCPSVSTVQCTH.G	HexNAc(2)Hex(7)	179000000	3388.33 - 3388.33	3388.32
234	K.FnGTGPCPSVSTVQCTH.G	HexNAc(2)Hex(8)	234000000	3550.36 - 3550.39	3550.37
234	K.FnGTGPCPSVSTVQCTH.G	HexNAc(2)Hex(9)	992000000	3712.42 - 3712.44	3712.43
262	H.GIKPVVSTQLLLnGSLAEEEVMIR.S	HexNAc(2)Hex(8)	675000000	4298.00 - 4298.03	4298.01
262	H.GIKPVVSTQLLLnGSLAEEEVMIR.S	HexNAc(2)Hex(9)	2590000000	4460.05 - 4460.08	4460.06
276	R.SEnITNNAK.N	HexNAc(2)Hex(4)	775000000	2043.84 - 2043.85	2043.85
276	R.SEnITNNAK.N	HexNAc(2)Hex(5)	14300000000	2205.89 - 2205.90	2205.9
276	R.SEnITNNAK.N	HexNAc(2)Hex(6)	13000000000	2367.95 - 2367.96	2367.95
276	R.SEnITNNAK.N	HexNAc(2)Hex(7)	16400000000	2530.00 - 2530.01	2530.01
276	R.SEnITNNAK.N	HexNAc(2)Hex(8)	13100000000	2692.05 - 2692.07	2692.06
276	R.SEnITNNAK.N	HexNAc(2)Hex(9)	164000000	2854.10 - 2854.11	2854.11
276	R.SEnITNNAK.N	HexNAc(3)Hex(3)	96000000	2084.87 - 2084.88	2084.87
276	R.SEnITNNAK.N	HexNAc(3)Hex(4)	480000000	2246.92 - 2246.93	2246.93
276	R.SEnITNNAK.N	HexNAc(3)Hex(5)	1740000000	2408.97 - 2408.99	2408.98
276	R.SEnITNNAK.N	HexNAc(3)Hex(5)NeuAc(1)	260000000	2700.08 - 2700.08	2700.08
276	R.SEnITNNAK.N	HexNAc(3)Hex(6)	2030000000	2571.03 - 2571.04	2571.03
276	R.SEnITNNAK.N	HexNAc(3)Hex(6)NeuAc(1)	1020000000	2862.12 - 2862.14	2862.13
276	R.SEnITNNAK.N	HexNAc(4)Hex(3)	147000000	2287.95 - 2287.96	2287.95
276	R.SEnITNNAK.N	HexNAc(4)Hex(3)Fuc(1)	21000000	2434.01 - 2434.02	2434.01
276	R.SEnITNNAK.N	HexNAc(4)Hex(4)	554000000	2450.00 - 2450.01	2450.01
276	R.SEnITNNAK.N	HexNAc(4)Hex(4)Fuc(1)	42000000	2596.06 - 2596.07	2596.06
276	R.SEnITNNAK.N	HexNAc(4)Hex(5)	1310000000	2612.05 - 2612.07	2612.06
276	R.SEnITNNAK.N	HexNAc(4)Hex(5)Fuc(1)	163000000	2758.12 - 2758.13	2758.12
276	R.SEnITNNAK.N	HexNAc(4)Hex(5)NeuAc(1)	38600000	2903.16 - 2903.16	2903.15
276	R.SEnITNNAK.N	HexNAc(5)Hex(3)	330000000	2491.03 - 2491.04	2491.03
276	R.SEnITNNAK.N	HexNAc(5)Hex(3)Fuc(1)	99700000	2637.09 - 2637.10	2637.09
276	R.SEnITNNAK.N	HexNAc(5)Hex(4)	168000000	2653.08 - 2653.09	2653.09
295	K.NILVQFNTPVQInCTR.P	HexNAc(2)Hex(8)	79700000	3618.58	3618.58
295	K.NILVQFNTPVQInCTR.P	HexNAc(2)Hex(9)	293000000	3780.63	3780.63
332	R.qAHCnVSK.A	HexNAc(2)Hex(5), Pyro-Glu	15100000	2141.82 - 2141.83	2141.83
332	R.qAHCnVSK.A	HexNAc(2)Hex(7), Pyro-Glu	29500000	2465.93 - 2465.93	2465.94
332	R.qAHCnVSK.A	HexNAc(2)Hex(8), Pyro-Glu	91300000	2627.98 - 2627.99	2627.99
332	R.QAHCnVSK.A	HexNAc(2)Hex(8)	43300000	2645.01 - 2645.01	2645.02
332	R.qAHCnVSK.A	HexNAc(2)Hex(9), Pyro-Glu	715000000	2790.03 - 2790.05	2790.04
332	R.QAHCnVSK.A	HexNAc(2)Hex(9)	649000000	2807.06 - 2807.08	2807.07
339	K.ATWnETLGK.V	HexNAc(2)Hex(4)	1130000000	2072.87 - 2072.88	2072.88
339	K.ATWnETLGK.V	HexNAc(2)Hex(5)	829000000	2234.92 - 2234.94	2234.93
339	K.ATWnETLGK.V	HexNAc(2)Hex(6)	894000000	2396.98 - 2396.99	2396.98
339	K.ATWnETLGK.V	HexNAc(2)Hex(7)	1280000000	2559.03 - 2559.05	2559.04
339	K.ATWnETLGK.V	HexNAc(2)Hex(8)	7740000000	2721.08 - 2721.10	2721.09
339	K.ATWnETLGK.V	HexNAc(2)Hex(9)	33300000000	2883.13 - 2883.15	2883.14
355	K.HFGnNTIIR.F	HexNAc(2)Hex(4)	3040000000	2124.93 - 2124.94	2124.93
355	K.HFGnNTIIR.F	HexNAc(2)Hex(5)	57000000000	2286.98 - 2286.99	2286.99
355	K.HFGnNTIIR.F	HexNAc(2)Hex(6)	20100000000	2449.03 - 2449.05	2449.04
355	K.HFGnNTIIR.F	HexNAc(2)Hex(7)	25600000000	2611.08 - 2611.10	2611.09
355	K.HFGnNTIIR.F	HexNAc(2)Hex(8)	8030000000	2773.13 - 2773.15	2773.14
355	K.HFGnNTIIR.F	HexNAc(2)Hex(9)	1180000000	2935.19 - 2935.19	2935.2
355	K.HFGnNTIIR.F	HexNAc(3)Hex(3)	360000000	2165.96 - 2165.96	2165.96
355	K.HFGnNTIIR.F	HexNAc(3)Hex(3)Fuc(1)	996000000	2312.01 - 2312.02	2312.02
355	K.HFGnNTIIR.F	HexNAc(3)Hex(4)	247000000	2328.01 - 2328.01	2328.01
355	K.HFGnNTIIR.F	HexNAc(3)Hex(4)Fuc(1)	2490000000	2474.07 - 2474.08	2474.07
355	K.HFGnNTIIR.F	HexNAc(3)Hex(4)Fuc(1)NeuAc(1)	793000000	2765.17 - 2765.17	2765.16
355	K.HFGnNTIIR.F	HexNAc(3)Hex(5)	4870000000	2490.06 - 2490.07	2490.06
355	K.HFGnNTIIR.F	HexNAc(3)Hex(5)Fuc(1)	6030000000	2636.12 - 2636.13	2636.12
355	K.HFGnNTIIR.F	HexNAc(3)Hex(5)Fuc(1)NeuAc(1)	2880000000	2927.21 - 2927.22	2927.22
355	K.HFGnNTIIR.F	HexNAc(3)Hex(5)NeuAc(1)	919000000	2781.16 - 2781.16	2781.16
355	K.HFGnNTIIR.F	HexNAc(3)Hex(6)	6860000000	2652.11 - 2652.12	2652.12
355	K.HFGnNTIIR.F	HexNAc(3)Hex(6)Fuc(1)	4440000000	2798.17 - 2798.17	2798.18
355	K.HFGnNTIIR.F	HexNAc(3)Hex(6)Fuc(1)NeuAc(1)	1530000000	3089.27 - 3089.28	3089.27
355	K.HFGnNTIIR.F	HexNAc(3)Hex(6)NeuAc(1)	2450000000	2943.21 - 2943.22	2943.21
355	K.HFGnNTIIR.F	HexNAc(4)Hex(3)	22500000	2369.03	2369.04
355	K.HFGnNTIIR.F	HexNAc(4)Hex(3)Fuc(1)	607000000	2515.09 - 2515.10	2515.1
355	K.HFGnNTIIR.F	HexNAc(4)Hex(4)	463000000	2531.09 - 2531.09	2531.09
355	K.HFGnNTIIR.F	HexNAc(4)Hex(4)Fuc(1)	2930000000	2677.14 - 2677.15	2677.15
355	K.HFGnNTIIR.F	HexNAc(4)Hex(4)Fuc(1)NeuAc(1)	577000000	2968.25 - 2968.25	2968.24
355	K.HFGnNTIIR.F	HexNAc(4)Hex(5)	3410000000	2693.14 - 2693.15	2693.14
355	K.HFGnNTIIR.F	HexNAc(4)Hex(5)Fuc(1)	7320000000	2839.19 - 2839.21	2839.2
355	K.HFGnNTIIR.F	HexNAc(4)Hex(5)Fuc(1)NeuAc(1)	1680000000	3130.29 - 3130.30	3130.3
355	K.HFGnNTIIR.F	HexNAc(4)Hex(5)Fuc(1)NeuAc(2)	342000000	3421.39 - 3421.40	3421.39
355	K.HFGnNTIIR.F	HexNAc(5)Hex(3)	67200000	2572.11	2572.12
355	K.HFGnNTIIR.F	HexNAc(5)Hex(3)Fuc(1)	4150000000	2718.17 - 2718.18	2718.18
355	K.HFGnNTIIR.F	HexNAc(5)Hex(4)Fuc(1)	2850000000	2880.23 - 2880.23	2880.23
355	K.HFGnNTIIR.F	HexNAc(5)Hex(5)Fuc(1)	1310000000	3042.27 - 3042.28	3042.28
355	K.HFGnNTIIR.F	HexNAc(5)Hex(5)NeuAc(1)	471000000	3187.33 - 3187.33	3187.32
355	K.HFGnNTIIR.F	HexNAc(5)Hex(6)Fuc(1)	295000000	3204.33 - 3204.34	3204.33
355	K.HFGnNTIIR.F	HexNAc(5)Hex(6)Fuc(1)NeuAc(1)	736000000	3495.42 - 3495.42	3495.43
355	K.HFGnNTIIR.F	HexNAc(6)Hex(3)Fuc(1)	318000000	2921.25 - 2921.26	2921.25
355	K.HFGnNTIIR.F	HexNAc(6)Hex(4)Fuc(1)	588000000	3083.30 - 3083.32	3083.31
355	K.HFGnNTIIR.F	HexNAc(6)Hex(5)Fuc(1)	662000000	3245.35 - 3245.37	3245.36
355	K.HFGnNTIIR.F	HexNAc(6)Hex(6)Fuc(1)	639000000	3407.40 - 3407.41	3407.41
363	R.FAnSSGGDLEVTTH.S	HexNAc(2)Hex(6)	682000000	2812.12	2812.12
363	R.FAnSSGGDLEVTTH.S	HexNAc(2)Hex(7)	258000000	2974.17 - 2974.17	2974.17
363	R.FAnSSGGDLEVTTH.S	HexNAc(2)Hex(8)	1110000000	3136.22 - 3136.22	3136.22
363	R.FAnSSGGDLEVTTH.S	HexNAc(2)Hex(9)	4060000000	3298.27 - 3298.28	3298.28
448	R.CVSnITGLILTR.D	HexNAc(2)Hex(10)	136000000	3372.41 - 3372.42	3372.43
448	R.CVSnITGLILTR.D	HexNAc(2)Hex(4)	63700000	2400.10 - 2400.10	2400.11
448	R.CVSnITGLILTR.D	HexNAc(2)Hex(5)	210000000	2562.15 - 2562.17	2562.16
448	R.CVSnITGLILTR.D	HexNAc(2)Hex(6)	625000000	2724.21 - 2724.22	2724.21
448	R.CVSnITGLILTR.D	HexNAc(2)Hex(7)	2590000000	2886.26 - 2886.28	2886.27
448	R.CVSnITGLILTR.D	HexNAc(2)Hex(8)	9960000000	3048.31 - 3048.33	3048.32
448	R.CVSnITGLILTR.D	HexNAc(2)Hex(9)	25100000000	3210.37 - 3210.38	3210.37
448	R.CVSnITGLILTR.D	HexNAc(4)Hex(5)Fuc(1)	7140000	3114.38	3114.38
462	R.DGGSTnSTTETFRPGGGDMR.D	HexNAc(2)Hex(5)	2200000000	3258.29 - 3258.30	3258.3
462	R.DGGSTnSTTETFRPGGGDMR.D	HexNAc(2)Hex(6)	421000000	3420.35 - 3420.36	3420.35
462	R.DGGSTnSTTETFRPGGGDMR.D	HexNAc(2)Hex(7)	446000000	3582.41	3582.4
462	R.DGGSTnSTTETFRPGGGDMR.D	HexNAc(2)Hex(8)	331000000	3744.45	3744.46
462	R.DGGSTnSTTETFRPGGGDMR.D	HexNAc(3)Hex(3)	463000000	3137.27 - 3137.27	3137.27
462	R.DGGSTnSTTETFRPGGGDMR.D	HexNAc(3)Hex(3)Fuc(1)	1380000000	3283.33 - 3283.33	3283.33
462	R.DGGSTnSTTETFRPGGGDMR.D	HexNAc(3)Hex(4)	1830000000	3299.33	3299.33
462	R.DGGSTnSTTETFRPGGGDMR.D	HexNAc(3)Hex(4)Fuc(1)	1210000000	3445.38 - 3445.38	3445.38
462	R.DGGSTnSTTETFRPGGGDMR.D	HexNAc(3)Hex(4)Fuc(1)NeuAc(1)	222000000	3736.48	3736.48
462	R.DGGSTnSTTETFRPGGGDMR.D	HexNAc(3)Hex(5)	1760000000	3461.38	3461.38
462	R.DGGSTnSTTETFRPGGGDMR.D	HexNAc(3)Hex(5)Fuc(1)	788000000	3607.43 - 3607.44	3607.44
462	R.DGGSTnSTTETFRPGGGDMR.D	HexNAc(3)Hex(5)Fuc(1)NeuAc(1)	356000000	3898.53 - 3898.54	3898.53
462	R.DGGSTnSTTETFRPGGGDMR.D	HexNAc(3)Hex(5)NeuAc(1)	811000000	3752.47	3752.47
462	R.DGGSTnSTTETFRPGGGDMR.D	HexNAc(3)Hex(6)	1080000000	3623.43 - 3623.43	3623.43
462	R.DGGSTnSTTETFRPGGGDMR.D	HexNAc(3)Hex(6)Fuc(1)	806000000	3769.49 - 3769.49	3769.49
462	R.DGGSTnSTTETFRPGGGDMR.D	HexNAc(3)Hex(6)Fuc(1)NeuAc(1)	150000000	4060.58	4060.58
462	R.DGGSTnSTTETFRPGGGDMR.D	HexNAc(4)Hex(3)Fuc(1)	2440000000	3486.40 - 3486.42	3486.41
462	R.DGGSTnSTTETFRPGGGDMR.D	HexNAc(4)Hex(4)	367000000	3502.4	3502.4
462	R.DGGSTnSTTETFRPGGGDMR.D	HexNAc(4)Hex(4)Fuc(1)	3000000000	3648.45 - 3648.47	3648.46
462	R.DGGSTnSTTETFRPGGGDMR.D	HexNAc(4)Hex(4)Fuc(1)NeuAc(1)	1420000000	3939.55 - 3939.57	3939.56
462	R.DGGSTnSTTETFRPGGGDMR.D	HexNAc(4)Hex(5)	511000000	3664.45	3664.46
462	R.DGGSTnSTTETFRPGGGDMR.D	HexNAc(4)Hex(5)Fuc(1)	3140000000	3810.50 - 3810.52	3810.52
462	R.DGGSTnSTTETFRPGGGDMR.D	HexNAc(4)Hex(5)Fuc(1)NeuAc(1)	3770000000	4101.61 - 4101.62	4101.61
462	R.DGGSTnSTTETFRPGGGDMR.D	HexNAc(4)Hex(5)Fuc(1)NeuAc(2)	885000000	4392.70 - 4392.71	4392.71
462	R.DGGSTnSTTETFRPGGGDMR.D	HexNAc(5)Hex(3)Fuc(1)	21400000000	3689.48 - 3689.50	3689.49
462	R.DGGSTnSTTETFRPGGGDMR.D	HexNAc(5)Hex(4)Fuc(1)	17900000000	3851.53 - 3851.56	3851.54
462	R.DGGSTnSTTETFRPGGGDMR.D	HexNAc(5)Hex(6)Fuc(1)	1070000000	4175.64 - 4175.64	4175.65
462	R.DGGSTnSTTETFRPGGGDMR.D	HexNAc(5)Hex(6)Fuc(1)NeuAc(1)	1290000000	4466.74 - 4466.75	4466.74
462	R.DGGSTnSTTETFRPGGGDMR.D	HexNAc(6)Hex(3)Fuc(1)	1570000000	3892.57 - 3892.58	3892.57
462	R.DGGSTnSTTETFRPGGGDMR.D	HexNAc(6)Hex(4)Fuc(1)	1440000000	4054.62 - 4054.63	4054.62
462	R.DGGSTnSTTETFRPGGGDMR.D	HexNAc(6)Hex(5)Fuc(1)	2040000000	4216.67 - 4216.67	4216.67
462	R.DGGSTnSTTETFRPGGGDMR.D	HexNAc(6)Hex(6)Fuc(1)	835000000	4378.72 - 4378.74	4378.73
462	R.DGGSTnSTTETFRPGGGDMR.D	HexNAc(6)Hex(7)Fuc(1)NeuAc(1)	748000000	4831.88 - 4831.89	4831.88
611	K.LICCTNVPWnSSWSNR.N	HexNAc(4)Hex(4)Fuc(1)	166000000	3599.49	3599.48
611	K.LICCTNVPWnSSWSNR.N	HexNAc(4)Hex(5)Fuc(1)NeuAc(1)	297000000	4052.63 - 4052.64	4052.63
611	K.LICCTNVPWnSSWSNR.N	HexNAc(4)Hex(5)NeuAc(1)	100000000	3906.58 - 3906.59	3906.57
611	K.LICCTNVPWnSSWSNR.N	HexNAc(5)Hex(3)Fuc(1)	40600000	3640.50 - 3640.50	3640.51
611	K.LICCTNVPWnSSWSNR.N	HexNAc(5)Hex(4)Fuc(1)	538000000	3802.55 - 3802.56	3802.56
611	K.LICCTNVPWnSSWSNR.N	HexNAc(5)Hex(5)Fuc(1)	184000000	3964.60 - 3964.62	3964.61
611	K.LICCTNVPWnSSWSNR.N	HexNAc(5)Hex(6)Fuc(1)	392000000	4126.66 - 4126.67	4126.67
611	K.LICCTNVPWnSSWSNR.N	HexNAc(5)Hex(6)Fuc(1)NeuAc(1)	200000000	4417.76 - 4417.78	4417.76
611	K.LICCTNVPWnSSWSNR.N	HexNAc(6)Hex(3)Fuc(1)	98700000	3843.58	3843.59
611	K.LICCTNVPWnSSWSNR.N	HexNAc(6)Hex(4)Fuc(1)	116000000	4005.64 - 4005.65	4005.64
611	K.LICCTNVPWnSSWSNR.N	HexNAc(6)Hex(5)Fuc(1)	189000000	4167.68 - 4167.70	4167.69
611	K.LICCTNVPWnSSWSNR.N	HexNAc(5)Hex(4)Fuc(2)	374000000	3948.60 - 3948.63	3948.62
611	K.LICCTNVPWnSSWSNR.N	HexNAc(4)Hex(5)Fuc(2)	67100000	3907.58 - 3907.59	3907.59
637	K.EISnYTQIIYGLLEESQNQQEK.N	HexNAc(2)Hex(5)	684000000	3842.70 - 3842.71	3842.7
637	K.EISnYTQIIYGLLEESQNQQEK.N	HexNAc(2)Hex(6)	929000000	4004.75 - 4004.76	4004.75
637	K.EISnYTQIIYGLLEESQNQQEK.N	HexNAc(2)Hex(7)	1540000000	4166.80 - 4166.81	4166.8
637	K.EISnYTQIIYGLLEESQNQQEK.N	HexNAc(2)Hex(8)	894000000	4328.84 - 4328.87	4328.86
637	K.EISnYTQIIYGLLEESQNQQEK.N	HexNAc(2)Hex(9)	160000000	4490.90 - 4490.92	4490.91
637	K.EISnYTQIIYGLLEESQNQQEK.N	HexNAc(3)Hex(3)Fuc(1)	169000000	3867.73	3867.73
637	K.EISnYTQIIYGLLEESQNQQEK.N	HexNAc(3)Hex(4)	52200000	3883.72	3883.73
637	K.EISnYTQIIYGLLEESQNQQEK.N	HexNAc(3)Hex(4)Fuc(1)	349000000	4029.79 - 4029.80	4029.78
637	K.EISnYTQIIYGLLEESQNQQEK.N	HexNAc(3)Hex(5)	418000000	4045.78 - 4045.78	4045.78
637	K.EISnYTQIIYGLLEESQNQQEK.N	HexNAc(3)Hex(5)Fuc(1)	828000000	4191.84 - 4191.84	4191.84
637	K.EISnYTQIIYGLLEESQNQQEK.N	HexNAc(3)Hex(5)Fuc(1)NeuAc(1)	96600000	4482.92 - 4482.94	4482.93
637	K.EISnYTQIIYGLLEESQNQQEK.N	HexNAc(3)Hex(6)	461000000	4207.82 - 4207.83	4207.83
637	K.EISnYTQIIYGLLEESQNQQEK.N	HexNAc(3)Hex(6)Fuc(1)	466000000	4353.88 - 4353.89	4353.89
637	K.EISnYTQIIYGLLEESQNQQEK.N	HexNAc(3)Hex(6)Fuc(1)NeuAc(1)	33600000	4644.99	4644.98
637	K.EISnYTQIIYGLLEESQNQQEK.N	HexNAc(3)Hex(6)NeuAc(1)	192000000	4498.93 - 4498.94	4498.93
637	K.EISnYTQIIYGLLEESQNQQEK.N	HexNAc(4)Hex(3)Fuc(1)	763000000	4070.79 - 4070.81	4070.81
637	K.EISnYTQIIYGLLEESQNQQEK.N	HexNAc(4)Hex(4)Fuc(1)	458000000	4232.86 - 4232.88	4232.86
637	K.EISnYTQIIYGLLEESQNQQEK.N	HexNAc(4)Hex(4)Fuc(1)NeuAc(1)	57100000	4523.96	4523.96
637	K.EISnYTQIIYGLLEESQNQQEK.N	HexNAc(4)Hex(5)Fuc(1)	374000000	4394.91 - 4394.92	4394.92
637	K.EISnYTQIIYGLLEESQNQQEK.N	HexNAc(4)Hex(5)Fuc(1)NeuAc(1)	310000000	4686.00 - 4686.01	4686.01
637	K.EISnYTQIIYGLLEESQNQQEK.N	HexNAc(5)Hex(3)Fuc(1)	155000000	4273.89	4273.89
637	K.EISnYTQIIYGLLEESQNQQEK.N	HexNAc(5)Hex(4)Fuc(1)	155000000	4435.95 - 4435.95	4435.94
637	K.EISnYTQIIYGLLEESQNQQEK.N	HexNAc(5)Hex(5)Fuc(1)	125000000	4597.99 - 4598.00	4598
637	K.EISnYTQIIYGLLEESQNQQEK.N	HexNAc(6)Hex(3)Fuc(1)	31000000	4476.95	4476.97
