# Supplementary material for: Composition and Antigenic Effects of Individual Glycan Sites of a Trimeric HIV-1 Envelope Glycoprotein
Source: Cell Rep. 2016 Mar 10;14(11):2695–706. doi: 10.1016/j.celrep.2016.02.058 (PMC4805854; doi:10.1016/j.celrep.2016.02.058)
Supplement: Table S5. N-Linked Glycopeptide Compositions of Chymotrypsin-Digested BG505 SOSIP.664 Trimers Identified by LC-ESI MS, Related to Figure 3 — Site: N-glycosylation site; XIC: Extracted ion chromatogram; Exp.: Experimental determined mass (shown as a range when different charge states and/or different scans were recorded); Calc.: Calculated mass; O: Oxidation. All cysteines are carbamidomethylated. Lower case letters in sequence indicate the position of the modification. Table contains data from two analytical replicates. [file mmc5.xlsx]

## Sheet: Sheet1
Table S5. N-linked glycopeptide compositions of chymotrypsin-digested BG505 SOSIP.664 trimers identified by LC-ESI MS, related to Figure 3.
Site	Sequence	Glycan, Mod.	XIC area	Exp. M	Calc. M
Replicate 1
88	W.ATHACVPTDPNPQEIHLEnVTEEF.N	HexNAc(2)Hex(5)	283000000	3963.67	3963.67
88	W.ATHACVPTDPNPQEIHLEnVTEEF.N	HexNAc(2)Hex(6)	531000000	4125.73	4125.73
88	W.ATHACVPTDPNPQEIHLEnVTEEF.N	HexNAc(2)Hex(7)	1220000000	4287.76 - 4287.79	4287.78
88	W.ATHACVPTDPNPQEIHLEnVTEEF.N	HexNAc(3)Hex(6)	245000000	4328.82	4328.8
88	W.ATHACVPTDPNPQEIHLEnVTEEF.N	HexNAc(4)Hex(3)Fuc(1)	846000000	4191.77 - 4191.80	4191.78
88	W.ATHACVPTDPNPQEIHLEnVTEEF.N	HexNAc(4)Hex(4)Fuc(1)	1810000000	4353.84 - 4353.84	4353.84
88	W.ATHACVPTDPNPQEIHLEnVTEEF.N	HexNAc(4)Hex(5)	612000000	4369.83	4369.83
88	W.ATHACVPTDPNPQEIHLEnVTEEF.N	HexNAc(4)Hex(5)Fuc(1)	234000000	4515.89 - 4515.89	4515.89
88	W.ATHACVPTDPNPQEIHLEnVTEEF.N	HexNAc(5)Hex(4)	753000000	4410.86	4410.86
88	W.ATHACVPTDPNPQEIHLEnVTEEF.N	HexNAc(5)Hex(4)Fuc(1)	303000000	4556.93 - 4556.93	4556.92
88	W.ATHACVPTDPNPQEIHLEnVTEEF.N	HexNAc(6)Hex(3)Fuc(1)	228000000	4597.93	4597.94
88	W.ATHACVPTDPNPQEIHLEnVTEEF.N	HexNAc(5)Hex(4)Fuc(2)	114000000	4702.96 - 4702.98	4702.97
156	M.RGELKnCSF.N	HexNAc(2)Hex(4)	23100000	2163.9	2163.9
156	M.RGELKnCSF.N	HexNAc(2)Hex(5)	1180000000	2325.96	2325.95
156	M.RGELKnCSF.N	HexNAc(2)Hex(6)	2790000000	2488.00 - 2488.00	2488
156	M.RGELKnCSF.N	HexNAc(2)Hex(7)	7440000000	2650.06 - 2650.07	2650.06
156	M.RGELKnCSF.N	HexNAc(2)Hex(8)	17600000000	2812.10 - 2812.12	2812.11
156	M.RGELKnCSF.N	HexNAc(2)Hex(9)	28600000000	2974.16 - 2974.17	2974.16
160	F.nMTTEL.R	HexNAc(2)Hex(4)	115000000	1761.69	1761.69
160	F.nMTTEL.R	HexNAc(2)Hex(5)	1110000000	1923.73 - 1923.74	1923.74
160	F.nMTTEL.R	HexNAc(2)Hex(6)	1680000000	2085.79 - 2085.79	2085.79
160	F.nMTTEL.R	HexNAc(2)Hex(7)	2490000000	2247.84 - 2247.85	2247.84
160	F.nMTTEL.R	HexNAc(2)Hex(8)	4780000000	2409.89 - 2409.90	2409.9
160	F.nMTTEL.R	HexNAc(2)Hex(9)	1640000000	2571.95 - 2571.96	2571.95
160	F.nMTTEL.R	HexNAc(3)Hex(5)Fuc(1)	44700000	2272.88	2272.88
160	F.nMTTEL.R	HexNAc(4)Hex(3)Fuc(1)	316000000	2151.85 - 2151.85	2151.85
160	F.nMTTEL.R	HexNAc(4)Hex(4)	130000000	2167.85	2167.84
160	F.nMTTEL.R	HexNAc(4)Hex(5)	254000000	2329.89	2329.9
160	F.nMTTEL.R	HexNAc(4)Hex(5)Fuc(1)	4260000000	2475.95 - 2475.96	2475.96
160	F.nMTTEL.R	HexNAc(5)Hex(4)Fuc(1)	584000000	2516.98 - 2516.99	2516.98
262	L.LLnGSLAEEEVM.I	HexNAc(2)Hex(4)	175000000	2358.00 - 2358.01	2358
262	L.LLnGSLAEEEVM.I	HexNAc(2)Hex(5)	1470000000	2520.05 - 2520.06	2520.06
262	L.LLnGSLAEEEVM.I	HexNAc(2)Hex(6)	445000000	2682.10 - 2682.12	2682.11
262	L.LLnGSLAEEEVm.I	HexNAc(2)Hex(7), O	79400000	2860.15	2860.16
262	L.LLnGSLAEEEVM.I	HexNAc(2)Hex(7)	1480000000	2844.16 - 2844.17	2844.16
262	L.LLnGSLAEEEVm.I	HexNAc(2)Hex(8), O	150000000	3022.20 - 3022.20	3022.21
262	L.LLnGSLAEEEVM.I	HexNAc(2)Hex(8)	1640000000	3006.21 - 3006.22	3006.21
262	L.LLnGSLAEEEVm.I	HexNAc(2)Hex(9), O	349000000	3184.26 - 3184.27	3184.26
262	L.LLnGSLAEEEVM.I	HexNAc(2)Hex(9)	6180000000	3168.26 - 3168.28	3168.27
276	M.IRSEnITNNAKNIL.V	HexNAc(2)Hex(5)	437000000	2815.29 - 2815.30	2815.3
276	M.IRSEnITNNAKNIL.V	HexNAc(2)Hex(6)	415000000	2977.35 - 2977.35	2977.35
276	M.IRSEnITNNAKNIL.V	HexNAc(2)Hex(7)	686000000	3139.40 - 3139.41	3139.4
276	M.IRSEnITNNAKNIL.V	HexNAc(2)Hex(8)	794000000	3301.44 - 3301.46	3301.46
276	M.IRSEnITNNAKNIL.V	HexNAc(2)Hex(9)	72900000	3463.52	3463.51
276	M.IRSEnITNNAKNIL.V	HexNAc(3)Hex(4)	16200000	2856.33	2856.32
276	M.IRSEnITNNAKNIL.V	HexNAc(3)Hex(5)	41800000	3018.37 - 3018.38	3018.38
276	M.IRSEnITNNAKNIL.V	HexNAc(3)Hex(6)	43000000	3180.42 - 3180.43	3180.43
276	M.IRSEnITNNAKNIL.V	HexNAc(4)Hex(4)	18400000	3059.41	3059.4
332	Y.ATGDIIGDIRQAHCnVSKATW.N	HexNAc(2)Hex(7)	136000000	3852.68	3852.66
332	Y.ATGDIIGDIRQAHCnVSKATW.N	HexNAc(2)Hex(8)	324000000	4014.71 - 4014.73	4014.71
332	Y.ATGDIIGDIRQAHCnVSKATW.N	HexNAc(2)Hex(9)	2570000000	4176.76 - 4176.77	4176.77
339	W.nETLGKVVKQL.R	HexNAc(2)Hex(10)	1440000000	3254.39 - 3254.41	3254.41
339	W.nETLGKVVKQL.R	HexNAc(2)Hex(6)	161000000	2606.20 - 2606.20	2606.19
339	W.nETLGKVVKQL.R	HexNAc(2)Hex(7)	882000000	2768.24 - 2768.25	2768.25
339	W.nETLGKVVKQL.R	HexNAc(2)Hex(8)	14300000000	2930.29 - 2930.31	2930.3
339	W.nETLGKVVKQL.R	HexNAc(2)Hex(9)	56300000000	3092.34 - 3092.36	3092.35
355	F.GnNTIIRF.A	HexNAc(2)Hex(5)	19100000000	2149.92 - 2149.93	2149.93
355	F.GnNTIIRF.A	HexNAc(2)Hex(6)	6470000000	2311.97 - 2311.99	2311.98
355	F.GnNTIIRF.A	HexNAc(2)Hex(7)	10500000000	2474.03 - 2474.04	2474.03
355	F.GnNTIIRF.A	HexNAc(2)Hex(8)	2580000000	2636.08 - 2636.09	2636.08
355	F.GnNTIIRF.A	HexNAc(3)Hex(4)	315000000	2190.95 - 2190.95	2190.95
355	F.GnNTIIRF.A	HexNAc(3)Hex(4)Fuc(1)	582000000	2337.01 - 2337.01	2337.01
355	F.GnNTIIRF.A	HexNAc(3)Hex(4)Fuc(1)NeuAc(1)	350000000	2628.11 - 2628.11	2628.11
355	F.GnNTIIRF.A	HexNAc(3)Hex(5)	1650000000	2353.00 - 2353.01	2353.01
355	F.GnNTIIRF.A	HexNAc(3)Hex(5)Fuc(1)	1580000000	2499.06 - 2499.07	2499.06
355	F.GnNTIIRF.A	HexNAc(3)Hex(5)Fuc(1)NeuAc(1)	1120000000	2790.16 - 2790.16	2790.16
355	F.GnNTIIRF.A	HexNAc(3)Hex(5)NeuAc(1)	423000000	2644.10 - 2644.11	2644.1
355	F.GnNTIIRF.A	HexNAc(3)Hex(6)	2720000000	2515.06 - 2515.07	2515.06
355	F.GnNTIIRF.A	HexNAc(3)Hex(6)Fuc(1)	1020000000	2661.11 - 2661.12	2661.12
355	F.GnNTIIRF.A	HexNAc(3)Hex(6)Fuc(1)NeuAc(1)	782000000	2952.20 - 2952.22	2952.21
355	F.GnNTIIRF.A	HexNAc(3)Hex(6)NeuAc(1)	1200000000	2806.15 - 2806.16	2806.15
355	F.GnNTIIRF.A	HexNAc(4)Hex(3)Fuc(1)	220000000	2378.03 - 2378.04	2378.04
355	F.GnNTIIRF.A	HexNAc(4)Hex(4)	93700000	2394.02 - 2394.04	2394.03
355	F.GnNTIIRF.A	HexNAc(4)Hex(4)Fuc(1)	720000000	2540.09 - 2540.09	2540.09
355	F.GnNTIIRF.A	HexNAc(4)Hex(4)Fuc(1)NeuAc(1)	235000000	2831.19 - 2831.19	2831.19
355	F.GnNTIIRF.A	HexNAc(4)Hex(5)	1050000000	2556.08 - 2556.09	2556.08
355	F.GnNTIIRF.A	HexNAc(4)Hex(5)Fuc(1)	1860000000	2702.14 - 2702.14	2702.14
355	F.GnNTIIRF.A	HexNAc(4)Hex(5)Fuc(1)NeuAc(1)	810000000	2993.23 - 2993.25	2993.24
355	F.GnNTIIRF.A	HexNAc(5)Hex(3)Fuc(1)	904000000	2581.11 - 2581.12	2581.12
355	F.GnNTIIRF.A	HexNAc(5)Hex(4)Fuc(1)	910000000	2743.17 - 2743.17	2743.17
355	F.GnNTIIRF.A	HexNAc(5)Hex(5)Fuc(1)	633000000	2905.22 - 2905.23	2905.22
355	F.GnNTIIRF.A	HexNAc(5)Hex(6)Fuc(1)NeuAc(1)	293000000	3358.36 - 3358.37	3358.37
355	F.GnNTIIRF.A	HexNAc(6)Hex(3)Fuc(1)	600000000	2784.18 - 2784.21	2784.2
355	F.GnNTIIRF.A	HexNAc(6)Hex(5)Fuc(1)	92600000	3108.30 - 3108.31	3108.3
386	F.YCnTSGLF.N	HexNAc(2)Hex(6)	135000000	2338.87 - 2338.89	2338.88
386	F.YCnTSGLF.N	HexNAc(2)Hex(7)	651000000	2500.93 - 2500.93	2500.93
386	F.YCnTSGLF.N	HexNAc(2)Hex(8)	3980000000	2662.98 - 2662.99	2662.98
386	F.YCnTSGLF.N	HexNAc(2)Hex(9)	12700000000	2825.03 - 2825.05	2825.04
386	Y.CnTSGLF.N	HexNAc(2)Hex(6)	93800000	2175.81	2175.81
386	Y.CnTSGLF.N	HexNAc(2)Hex(7)	182000000	2337.86 - 2337.87	2337.87
386	Y.CnTSGLF.N	HexNAc(2)Hex(8)	755000000	2499.91 - 2499.93	2499.92
386	Y.CnTSGLF.N	HexNAc(2)Hex(9)	4240000000	2661.97 - 2661.98	2661.97
392	F.nSTW.I	HexNAc(2)Hex(6)	138000000	1884.69	1884.69
392	F.nSTW.I	HexNAc(2)Hex(7)	250000000	2046.73 - 2046.74	2046.74
392	F.nSTW.I	HexNAc(2)Hex(8)	1410000000	2208.79 - 2208.80	2208.79
392	F.nSTW.I	HexNAc(2)Hex(9)	3220000000	2370.84 - 2370.85	2370.85
448	Y.APPIQGVIRCVSnITGL.I	HexNAc(2)Hex(8)	14000000	3496.56 - 3496.57	3496.56
448	Y.APPIQGVIRCVSnITGL.I	HexNAc(2)Hex(9)	35000000	3658.61 - 3658.62	3658.62
462	L.TRDGGSTnSTTETF.R	HexNAc(2)Hex(5)	1150000000	2689.06	2689.06
462	L.TRDGGSTnSTTETF.R	HexNAc(2)Hex(7)	610000000	3013.16	3013.17
462	L.TRDGGSTnSTTETF.R	HexNAc(3)Hex(3)Fuc(1)	559000000	2714.09 - 2714.10	2714.09
462	L.TRDGGSTnSTTETF.R	HexNAc(3)Hex(4)Fuc(1)	928000000	2876.14 - 2876.15	2876.15
462	L.TRDGGSTnSTTETF.R	HexNAc(3)Hex(4)Fuc(1)NeuAc(1)	5960000000	3167.23 - 3167.24	3167.24
462	L.TRDGGSTnSTTETF.R	HexNAc(3)Hex(5)Fuc(1)	860000000	3038.20 - 3038.21	3038.2
462	L.TRDGGSTnSTTETF.R	HexNAc(3)Hex(5)Fuc(1)NeuAc(1)	663000000	3329.29 - 3329.30	3329.29
462	L.TRDGGSTnSTTETF.R	HexNAc(3)Hex(6)Fuc(1)NeuAc(1)	398000000	3491.34 - 3491.35	3491.35
462	L.TRDGGSTnSTTETF.R	HexNAc(4)Hex(3)Fuc(1)	1640000000	2917.17 - 2917.18	2917.17
462	L.TRDGGSTnSTTETF.R	HexNAc(4)Hex(4)Fuc(1)	1320000000	3079.22 - 3079.23	3079.22
462	L.TRDGGSTnSTTETF.R	HexNAc(4)Hex(4)Fuc(1)NeuAc(1)	982000000	3370.31 - 3370.33	3370.32
462	L.TRDGGSTnSTTETF.R	HexNAc(4)Hex(5)Fuc(1)	1390000000	3241.27 - 3241.28	3241.28
462	L.TRDGGSTnSTTETF.R	HexNAc(4)Hex(5)Fuc(1)NeuAc(1)	2990000000	3532.37 - 3532.38	3532.37
462	L.TRDGGSTnSTTETF.R	HexNAc(5)Hex(3)Fuc(1)	8000000000	3120.25 - 3120.26	3120.25
462	L.TRDGGSTnSTTETF.R	HexNAc(5)Hex(4)Fuc(1)	6580000000	3282.30 - 3282.32	3282.3
462	L.TRDGGSTnSTTETF.R	HexNAc(5)Hex(6)Fuc(1)	273000000	3606.41	3606.41
462	L.TRDGGSTnSTTETF.R	HexNAc(5)Hex(6)Fuc(1)NeuAc(1)	810000000	3897.49 - 3897.51	3897.51
462	L.TRDGGSTnSTTETF.R	HexNAc(5)Hex(6)Fuc(1)NeuAc(2)	447000000	4188.59 - 4188.61	4188.6
462	L.TRDGGSTnSTTETF.R	HexNAc(6)Hex(3)Fuc(1)	505000000	3323.32 - 3323.33	3323.33
462	L.TRDGGSTnSTTETF.R	HexNAc(6)Hex(4)Fuc(1)	877000000	3485.37 - 3485.39	3485.38
462	L.TRDGGSTnSTTETF.R	HexNAc(6)Hex(5)Fuc(1)	3170000000	3647.43 - 3647.44	3647.44
462	L.TRDGGSTnSTTETF.R	HexNAc(6)Hex(6)Fuc(1)	1110000000	3809.49	3809.49
462	L.TRDGGSTnSTTETF.R	HexNAc(6)Hex(7)Fuc(1)NeuAc(1)	1620000000	4262.64 - 4262.65	4262.64
462	L.TRDGGSTnSTTETF.R	HexNAc(6)Hex(7)Fuc(1)NeuAc(2)	494000000	4553.73 - 4553.74	4553.73
611	W.nSSW.S	HexNAc(4)Hex(5)Fuc(1)NeuAc(1)	430000000	2551.94	2551.93
611	W.nSSW.S	HexNAc(5)Hex(3)Fuc(1)	1760000000	2139.81 - 2139.81	2139.81
611	W.nSSW.S	HexNAc(5)Hex(4)Fuc(1)	640000000	2301.86 - 2301.87	2301.86
611	W.nSSW.S	HexNAc(5)Hex(6)Fuc(1)NeuAc(1)	123000000	2917.07	2917.06
611	W.nSSW.S	HexNAc(5)Hex(6)NeuAc(1)	152000000	2771.01	2771.01
611	W.nSSW.S	HexNAc(6)Hex(3)Fuc(1)	135000000	2342.89	2342.89
611	W.nSSW.S	HexNAc(6)Hex(4)Fuc(1)	274000000	2504.95	2504.94
611	W.nSSW.S	HexNAc(6)Hex(5)Fuc(1)	1730000000	2667.00 - 2667.00	2667
611	W.nSSW.S	HexNAc(5)Hex(4)Fuc(2)	1420000000	2447.92 - 2447.93	2447.92
611	W.nSSW.S	HexNAc(6)Hex(3)Fuc(2)	455000000	2488.94 - 2488.95	2488.95
611	W.nSSW.S	HexNAc(4)Hex(5)Fuc(2)	3100000000	2406.89 - 2406.89	2406.89
618	W.SNRnLSEIW.D	HexNAc(2)Hex(5)	177000000	2333.98	2333.97
618	W.SNRnLSEIW.D	HexNAc(3)Hex(3)Fuc(1)	177000000	2359.01	2359.01
618	W.SNRnLSEIW.D	HexNAc(3)Hex(4)Fuc(1)	370000000	2521.06 - 2521.07	2521.06
618	W.SNRnLSEIW.D	HexNAc(3)Hex(5)Fuc(1)	117000000	2683.11 - 2683.11	2683.11
618	W.SNRnLSEIW.D	HexNAc(4)Hex(3)Fuc(1)	251000000	2562.09 - 2562.10	2562.09
618	W.SNRnLSEIW.D	HexNAc(4)Hex(4)	7460000	2578.07	2578.08
618	W.SNRnLSEIW.D	HexNAc(4)Hex(4)Fuc(1)	743000000	2724.13 - 2724.14	2724.14
618	W.SNRnLSEIW.D	HexNAc(4)Hex(4)Fuc(1)NeuAc(1)	506000000	3015.22 - 3015.23	3015.23
618	W.SNRnLSEIW.D	HexNAc(4)Hex(5)Fuc(1)	1280000000	2886.19 - 2886.20	2886.19
618	W.SNRnLSEIW.D	HexNAc(4)Hex(5)Fuc(1)NeuAc(1)	403000000	3177.28 - 3177.30	3177.29
618	W.SNRnLSEIW.D	HexNAc(4)Hex(5)Fuc(1)NeuAc(2)	229000000	3468.38 - 3468.39	3468.38
618	W.SNRnLSEIW.D	HexNAc(5)Hex(3)Fuc(1)	717000000	2765.16 - 2765.17	2765.16
618	W.SNRnLSEIW.D	HexNAc(5)Hex(4)Fuc(1)	970000000	2927.21 - 2927.23	2927.22
618	W.SNRnLSEIW.D	HexNAc(5)Hex(6)Fuc(1)NeuAc(1)	393000000	3542.42 - 3542.42	3542.42
618	W.SNRnLSEIW.D	HexNAc(6)Hex(3)Fuc(1)	1210000000	2968.24 - 2968.25	2968.24
618	W.SNRnLSEIW.D	HexNAc(6)Hex(4)Fuc(1)	4230000000	3130.29 - 3130.31	3130.3
618	W.SNRnLSEIW.D	HexNAc(6)Hex(5)Fuc(1)	312000000	3292.35 - 3292.36	3292.35
618	W.SNRnLSEIW.D	HexNAc(6)Hex(6)Fuc(1)	193000000	3454.41 - 3454.41	3454.4
618	W.SNRnLSEIW.D	HexNAc(6)Hex(7)Fuc(1)	94500000	3616.46	3616.46
618	W.SNRnLSEIW.D	HexNAc(6)Hex(7)Fuc(1)NeuAc(2)	85500000	4198.64	4198.65
618	W.SNRnLSEIW.D	HexNAc(6)Hex(7)Fuc(1)NeuAc(3)	99800000	4489.74 - 4489.75	4489.74
618	W.SNRnLSEIW.D	HexNAc(4)Hex(5)Fuc(2)	762000000	3032.24 - 3032.26	3032.25
618	W.SNRnLSEIW.D	HexNAc(4)Hex(4)Fuc(2)	1170000000	2870.19 - 2870.20	2870.2
618	W.SNRnLSEIW.D	HexNAc(5)Hex(4)Fuc(2)	2040000000	3073.27 - 3073.28	3073.28
618	W.SNRnLSEIW.D	HexNAc(6)Hex(3)Fuc(2)	1910000000	3114.30 - 3114.31	3114.3
637	L.QWDKEISnY.T	HexNAc(2)Hex(5)	619000000	2397.96	2397.96
637	L.QWDKEISnY.T	HexNAc(2)Hex(6)	1890000000	2560.01 - 2560.01	2560.01
637	L.QWDKEISnY.T	HexNAc(2)Hex(7)	581000000	2722.07	2722.06
637	L.QWDKEISnY.T	HexNAc(2)Hex(8)	1370000000	2884.12	2884.12
637	L.QWDKEISnY.T	HexNAc(2)Hex(9)	376000000	3046.17 - 3046.17	3046.17
637	L.QWDKEISnY.T	HexNAc(3)Hex(5)	5290000000	2601.04 - 2601.05	2601.04
637	L.QWDKEISnY.T	HexNAc(3)Hex(5)Fuc(1)	515000000	2747.09	2747.1
637	L.QWDKEISnY.T	HexNAc(3)Hex(5)Fuc(1)NeuAc(1)	630000000	3038.18 - 3038.19	3038.19
637	L.QWDKEISnY.T	HexNAc(3)Hex(6)	400000000	2763.09 - 2763.09	2763.09
637	L.QWDKEISnY.T	HexNAc(4)Hex(3)Fuc(1)	487000000	2626.07 - 2626.07	2626.07
637	L.QWDKEISnY.T	HexNAc(4)Hex(4)Fuc(1)	573000000	2788.13 - 2788.13	2788.12
637	L.QWDKEISnY.T	HexNAc(4)Hex(5)Fuc(1)	112000000	2950.17 - 2950.18	2950.17
637	L.QWDKEISnY.T	HexNAc(4)Hex(5)Fuc(1)NeuAc(1)	307000000	3241.27 - 3241.27	3241.27
637	L.QWDKEISnY.T	HexNAc(5)Hex(3)Fuc(1)	112000000	2829.15	2829.15
637	L.QWDKEISnY.T	HexNAc(5)Hex(4)Fuc(1)	172000000	2991.20 - 2991.21	2991.2
637	W.DKEISnY.T	HexNAc(2)Hex(4)	77000000	1921.77	1921.77
637	W.DKEISnY.T	HexNAc(2)Hex(5)	2110000000	2083.82 - 2083.82	2083.82
637	W.DKEISnY.T	HexNAc(2)Hex(6)	2580000000	2245.87 - 2245.88	2245.87
637	W.DKEISnY.T	HexNAc(2)Hex(7)	3200000000	2407.92 - 2407.93	2407.93
637	W.DKEISnY.T	HexNAc(2)Hex(8)	1580000000	2569.98 - 2569.98	2569.98
637	W.DKEISnY.T	HexNAc(2)Hex(9)	430000000	2732.03 - 2732.03	2732.03
637	W.DKEISnY.T	HexNAc(3)Hex(3)Fuc(1)	308000000	2108.85 - 2108.86	2108.85
637	W.DKEISnY.T	HexNAc(3)Hex(4)	1160000000	2124.85 - 2124.85	2124.85
637	W.DKEISnY.T	HexNAc(3)Hex(4)Fuc(1)	784000000	2270.90 - 2270.91	2270.9
637	W.DKEISnY.T	HexNAc(3)Hex(5)	1640000000	2286.90 - 2286.90	2286.9
637	W.DKEISnY.T	HexNAc(3)Hex(5)Fuc(1)	2840000000	2432.95 - 2432.96	2432.96
637	W.DKEISnY.T	HexNAc(3)Hex(6)	1560000000	2448.95 - 2448.96	2448.95
637	W.DKEISnY.T	HexNAc(3)Hex(6)Fuc(1)	1660000000	2595.00 - 2595.02	2595.01
637	W.DKEISnY.T	HexNAc(3)Hex(6)NeuAc(1)	492000000	2740.05 - 2740.06	2740.05
637	W.DKEISnY.T	HexNAc(4)Hex(3)Fuc(1)	277000000	2311.93	2311.93
637	W.DKEISnY.T	HexNAc(4)Hex(4)Fuc(1)	1350000000	2473.98 - 2473.99	2473.98
637	W.DKEISnY.T	HexNAc(4)Hex(5)	742000000	2489.99	2489.98
637	W.DKEISnY.T	HexNAc(4)Hex(5)Fuc(1)	5680000000	2636.03 - 2636.05	2636.04
637	W.DKEISnY.T	HexNAc(4)Hex(5)Fuc(1)NeuAc(1)	826000000	2927.13	2927.13
637	W.DKEISnY.T	HexNAc(5)Hex(3)Fuc(1)	645000000	2515.01 - 2515.02	2515.01
637	W.DKEISnY.T	HexNAc(5)Hex(4)Fuc(1)	1790000000	2677.06 - 2677.07	2677.06
637	W.DKEISnY.T	HexNAc(5)Hex(5)Fuc(1)	1380000000	2839.11 - 2839.11	2839.12
Replicate 2
88	W.ATHACVPTDPNPQEIHLEnVTEEF.N	HexNAc(2)Hex(5)	362000000	3963.67	3963.67
88	W.ATHACVPTDPNPQEIHLEnVTEEF.N	HexNAc(2)Hex(6)	779000000	4125.71	4125.73
88	W.ATHACVPTDPNPQEIHLEnVTEEF.N	HexNAc(2)Hex(7)	1730000000	4287.76 - 4287.78	4287.78
88	W.ATHACVPTDPNPQEIHLEnVTEEF.N	HexNAc(3)Hex(6)	303000000	4328.81	4328.8
88	W.ATHACVPTDPNPQEIHLEnVTEEF.N	HexNAc(4)Hex(3)Fuc(1)	1050000000	4191.77	4191.78
88	W.ATHACVPTDPNPQEIHLEnVTEEF.N	HexNAc(4)Hex(5)Fuc(1)	361000000	4515.88 - 4515.89	4515.89
88	W.ATHACVPTDPNPQEIHLEnVTEEF.N	HexNAc(4)Hex(5)NeuAc(1)	201000000	4660.92 - 4660.93	4660.93
88	W.ATHACVPTDPNPQEIHLEnVTEEF.N	HexNAc(5)Hex(3)	3340000000	4248.79 - 4248.80	4248.81
88	W.ATHACVPTDPNPQEIHLEnVTEEF.N	HexNAc(5)Hex(4)	950000000	4410.84 - 4410.85	4410.86
88	W.ATHACVPTDPNPQEIHLEnVTEEF.N	HexNAc(5)Hex(4)Fuc(1)	440000000	4556.90 - 4556.92	4556.92
88	W.ATHACVPTDPNPQEIHLEnVTEEF.N	HexNAc(5)Hex(5)	72000000	4572.9	4572.91
88	W.ATHACVPTDPNPQEIHLEnVTEEF.N	HexNAc(5)Hex(6)NeuAc(1)	77500000	5026.04	5026.06
88	W.ATHACVPTDPNPQEIHLEnVTEEF.N	HexNAc(5)Hex(4)Fuc(2)	137000000	4702.97	4702.97
156	M.RGELKnCSF.N	HexNAc(2)Hex(5)	997000000	2325.94	2325.95
156	M.RGELKnCSF.N	HexNAc(2)Hex(7)	7570000000	2650.05 - 2650.05	2650.06
156	M.RGELKnCSF.N	HexNAc(2)Hex(8)	6180000000	2812.10 - 2812.12	2812.11
156	M.RGELKnCSF.N	HexNAc(2)Hex(9)	33100000000	2974.15 - 2974.16	2974.16
156	M.RGELKnCSF.N	HexNAc(3)Hex(5)	56300000	2529.03	2529.03
156	M.RGELKnCSF.N	HexNAc(4)Hex(5)	64400000	2732.11	2732.11
160	F.nMTTEL.R	HexNAc(2)Hex(4)	142000000	1761.68 - 1761.69	1761.69
160	F.nMTTEL.R	HexNAc(2)Hex(5)	1120000000	1923.73 - 1923.74	1923.74
160	F.nMTTEL.R	HexNAc(2)Hex(6)	1670000000	2085.78 - 2085.80	2085.79
160	F.nMTTEL.R	HexNAc(2)Hex(7)	2270000000	2247.84 - 2247.84	2247.84
160	F.nMTTEL.R	HexNAc(2)Hex(8)	5310000000	2409.89 - 2409.90	2409.9
160	F.nMTTEL.R	HexNAc(2)Hex(9)	1880000000	2571.94 - 2571.95	2571.95
160	F.nMTTEL.R	HexNAc(3)Hex(4)Fuc(1)	27500000	2110.82	2110.82
160	F.nMTTEL.R	HexNAc(3)Hex(5)Fuc(1)	51100000	2272.87	2272.88
160	F.nMTTEL.R	HexNAc(4)Hex(4)Fuc(1)	2490000000	2313.89 - 2313.90	2313.9
160	F.nMTTEL.R	HexNAc(4)Hex(5)	155000000	2329.89 - 2329.89	2329.9
160	F.nMTTEL.R	HexNAc(4)Hex(5)Fuc(1)	2510000000	2475.95 - 2475.95	2475.96
160	F.nMTTEL.R	HexNAc(5)Hex(4)Fuc(1)	314000000	2516.98 - 2516.99	2516.98
160	F.nMTTEL.R	HexNAc(5)Hex(5)Fuc(1)	169000000	2679.03 - 2679.03	2679.03
262	L.LLnGSLAEEEVM.I	HexNAc(2)Hex(4)	89200000	2358.00 - 2358.00	2358
262	L.LLnGSLAEEEVM.I	HexNAc(2)Hex(5)	169000000	2520.05 - 2520.05	2520.06
262	L.LLnGSLAEEEVM.I	HexNAc(2)Hex(6)	1450000000	2682.10 - 2682.11	2682.11
262	L.LLnGSLAEEEVM.I	HexNAc(2)Hex(7)	638000000	2844.15 - 2844.16	2844.16
262	L.LLnGSLAEEEVm.I	HexNAc(2)Hex(8)	42200000	3022.22	3022.21
262	L.LLnGSLAEEEVM.I	HexNAc(2)Hex(8)	1960000000	3006.21 - 3006.22	3006.21
262	L.LLnGSLAEEEVm.I	HexNAc(2)Hex(9)	316000000	3184.26 - 3184.26	3184.26
262	L.LLnGSLAEEEVM.I	HexNAc(2)Hex(9)	5430000000	3168.25 - 3168.28	3168.27
276	M.IRSEnITNNAKNIL.V	HexNAc(2)Hex(5)	689000000	2815.29 - 2815.30	2815.3
276	M.IRSEnITNNAKNIL.V	HexNAc(2)Hex(6)	582000000	2977.34 - 2977.36	2977.35
276	M.IRSEnITNNAKNIL.V	HexNAc(2)Hex(7)	842000000	3139.39 - 3139.41	3139.4
276	M.IRSEnITNNAKNIL.V	HexNAc(2)Hex(8)	1100000000	3301.44 - 3301.47	3301.46
276	M.IRSEnITNNAKNIL.V	HexNAc(2)Hex(9)	99200000	3463.51 - 3463.52	3463.51
276	M.IRSEnITNNAKNIL.V	HexNAc(3)Hex(4)	24700000	2856.33	2856.32
276	M.IRSEnITNNAKNIL.V	HexNAc(3)Hex(5)	69200000	3018.37 - 3018.38	3018.38
276	M.IRSEnITNNAKNIL.V	HexNAc(3)Hex(6)	65500000	3180.43	3180.43
276	M.IRSEnITNNAKNIL.V	HexNAc(4)Hex(4)	29000000	3059.4	3059.4
332	Y.ATGDIIGDIRQAHCnVSKATW.N	HexNAc(2)Hex(7)	52400000	3852.65	3852.66
332	Y.ATGDIIGDIRQAHCnVSKATW.N	HexNAc(2)Hex(8)	690000000	4014.70 - 4014.73	4014.71
332	Y.ATGDIIGDIRQAHCnVSKATW.N	HexNAc(2)Hex(9)	6110000000	4176.75 - 4176.78	4176.77
339	W.nETLGKVVKQL.R	HexNAc(2)Hex(10)	174000000	3254.40 - 3254.40	3254.41
339	W.nETLGKVVKQL.R	HexNAc(2)Hex(4)	15600000	2282.09	2282.09
339	W.nETLGKVVKQL.R	HexNAc(2)Hex(5)	80200000	2444.14	2444.14
339	W.nETLGKVVKQL.R	HexNAc(2)Hex(6)	222000000	2606.18 - 2606.20	2606.19
339	W.nETLGKVVKQL.R	HexNAc(2)Hex(7)	1100000000	2768.24 - 2768.25	2768.25
339	W.nETLGKVVKQL.R	HexNAc(2)Hex(8)	18600000000	2930.29 - 2930.30	2930.3
339	W.nETLGKVVKQL.R	HexNAc(2)Hex(9)	68300000000	3092.34 - 3092.37	3092.35
355	F.GnNTIIRF.A	HexNAc(2)Hex(5)	26000000000	2149.92 - 2149.93	2149.93
355	F.GnNTIIRF.A	HexNAc(2)Hex(6)	7930000000	2311.97 - 2311.98	2311.98
355	F.GnNTIIRF.A	HexNAc(2)Hex(7)	11000000000	2474.02 - 2474.03	2474.03
355	F.GnNTIIRF.A	HexNAc(2)Hex(8)	3200000000	2636.08 - 2636.09	2636.08
355	F.GnNTIIRF.A	HexNAc(2)Hex(9)	5410000000	2798.13 - 2798.14	2798.14
355	F.GnNTIIRF.A	HexNAc(3)Hex(3)	113000000	2028.89 - 2028.89	2028.9
355	F.GnNTIIRF.A	HexNAc(3)Hex(3)Fuc(1)	231000000	2174.95 - 2174.96	2174.96
355	F.GnNTIIRF.A	HexNAc(3)Hex(4)	429000000	2190.95 - 2190.95	2190.95
355	F.GnNTIIRF.A	HexNAc(3)Hex(4)Fuc(1)	810000000	2337.01 - 2337.01	2337.01
355	F.GnNTIIRF.A	HexNAc(3)Hex(4)Fuc(1)NeuAc(1)	422000000	2628.10 - 2628.11	2628.11
355	F.GnNTIIRF.A	HexNAc(3)Hex(5)	2180000000	2353.00 - 2353.00	2353.01
355	F.GnNTIIRF.A	HexNAc(3)Hex(5)Fuc(1)	2020000000	2499.06 - 2499.07	2499.06
355	F.GnNTIIRF.A	HexNAc(3)Hex(5)Fuc(1)NeuAc(1)	1480000000	2790.15 - 2790.17	2790.16
355	F.GnNTIIRF.A	HexNAc(3)Hex(5)NeuAc(1)	539000000	2644.09 - 2644.10	2644.1
355	F.GnNTIIRF.A	HexNAc(3)Hex(6)	3320000000	2515.05 - 2515.07	2515.06
355	F.GnNTIIRF.A	HexNAc(3)Hex(6)Fuc(1)	1270000000	2661.11 - 2661.13	2661.12
355	F.GnNTIIRF.A	HexNAc(3)Hex(6)Fuc(1)NeuAc(1)	1610000000	2952.20 - 2952.21	2952.21
355	F.GnNTIIRF.A	HexNAc(3)Hex(6)NeuAc(1)	1300000000	2806.15 - 2806.16	2806.15
355	F.GnNTIIRF.A	HexNAc(4)Hex(3)Fuc(1)	211000000	2378.03 - 2378.03	2378.04
355	F.GnNTIIRF.A	HexNAc(4)Hex(4)	131000000	2394.03 - 2394.03	2394.03
355	F.GnNTIIRF.A	HexNAc(4)Hex(4)Fuc(1)	964000000	2540.08 - 2540.10	2540.09
355	F.GnNTIIRF.A	HexNAc(4)Hex(5)	1330000000	2556.08 - 2556.09	2556.08
355	F.GnNTIIRF.A	HexNAc(4)Hex(5)Fuc(1)	2260000000	2702.14 - 2702.14	2702.14
355	F.GnNTIIRF.A	HexNAc(4)Hex(5)Fuc(1)NeuAc(1)	828000000	2993.23 - 2993.25	2993.24
355	F.GnNTIIRF.A	HexNAc(4)Hex(5)Fuc(1)NeuAc(2)	582000000	3284.33 - 3284.33	3284.33
355	F.GnNTIIRF.A	HexNAc(5)Hex(3)Fuc(1)	1230000000	2581.11 - 2581.12	2581.12
355	F.GnNTIIRF.A	HexNAc(5)Hex(4)Fuc(1)	1160000000	2743.16 - 2743.17	2743.17
355	F.GnNTIIRF.A	HexNAc(5)Hex(5)Fuc(1)	762000000	2905.21 - 2905.23	2905.22
355	F.GnNTIIRF.A	HexNAc(5)Hex(6)Fuc(1)	78000000	3067.27	3067.27
355	F.GnNTIIRF.A	HexNAc(6)Hex(4)Fuc(1)	197000000	2946.24 - 2946.26	2946.25
355	F.GnNTIIRF.A	HexNAc(6)Hex(6)Fuc(1)	96900000	3270.35	3270.35
386	F.YCnTSGLF.N	HexNAc(2)Hex(6)	108000000	2338.87	2338.88
386	F.YCnTSGLF.N	HexNAc(2)Hex(7)	728000000	2500.92 - 2500.93	2500.93
386	F.YCnTSGLF.N	HexNAc(2)Hex(8)	3950000000	2662.97 - 2662.98	2662.98
386	F.YCnTSGLF.N	HexNAc(2)Hex(9)	15700000000	2825.02 - 2825.05	2825.04
386	Y.CnTSGLF.N	HexNAc(2)Hex(6)	103000000	2175.82	2175.81
386	Y.CnTSGLF.N	HexNAc(2)Hex(7)	195000000	2337.86 - 2337.86	2337.87
386	Y.CnTSGLF.N	HexNAc(2)Hex(8)	910000000	2499.91 - 2499.93	2499.92
386	Y.CnTSGLF.N	HexNAc(2)Hex(9)	5470000000	2661.96 - 2661.98	2661.97
392	F.nSTW.I	HexNAc(2)Hex(7)	232000000	2046.74	2046.74
392	F.nSTW.I	HexNAc(2)Hex(8)	1300000000	2208.79 - 2208.80	2208.79
392	F.nSTW.I	HexNAc(2)Hex(9)	2870000000	2370.84 - 2370.85	2370.85
448	Y.APPIQGVIRCVSnITGL.I	HexNAc(2)Hex(8)	97000000	3496.55 - 3496.56	3496.56
448	Y.APPIQGVIRCVSnITGL.I	HexNAc(2)Hex(9)	121000000	3658.61 - 3658.62	3658.62
462	L.TRDGGSTnSTTETF.R	HexNAc(2)Hex(5)	994000000	2689.05	2689.06
462	L.TRDGGSTnSTTETF.R	HexNAc(2)Hex(7)	338000000	3013.16 - 3013.17	3013.17
462	L.TRDGGSTnSTTETF.R	HexNAc(2)Hex(9)	73500000	3337.28	3337.27
462	L.TRDGGSTnSTTETF.R	HexNAc(3)Hex(3)Fuc(1)	1960000000	2714.08 - 2714.09	2714.09
462	L.TRDGGSTnSTTETF.R	HexNAc(3)Hex(4)Fuc(1)	470000000	2876.14 - 2876.16	2876.15
462	L.TRDGGSTnSTTETF.R	HexNAc(3)Hex(4)Fuc(1)NeuAc(1)	4810000000	3167.23 - 3167.24	3167.24
462	L.TRDGGSTnSTTETF.R	HexNAc(3)Hex(5)Fuc(1)	882000000	3038.19 - 3038.20	3038.2
462	L.TRDGGSTnSTTETF.R	HexNAc(3)Hex(5)Fuc(1)NeuAc(1)	255000000	3329.29 - 3329.31	3329.29
462	L.TRDGGSTnSTTETF.R	HexNAc(3)Hex(6)Fuc(1)NeuAc(1)	267000000	3491.34 - 3491.34	3491.35
462	L.TRDGGSTnSTTETF.R	HexNAc(4)Hex(3)Fuc(1)	1740000000	2917.16 - 2917.17	2917.17
462	L.TRDGGSTnSTTETF.R	HexNAc(4)Hex(4)Fuc(1)	1480000000	3079.22 - 3079.23	3079.22
462	L.TRDGGSTnSTTETF.R	HexNAc(4)Hex(4)Fuc(1)NeuAc(1)	1260000000	3370.31 - 3370.32	3370.32
462	L.TRDGGSTnSTTETF.R	HexNAc(4)Hex(5)Fuc(1)	946000000	3241.27 - 3241.28	3241.28
462	L.TRDGGSTnSTTETF.R	HexNAc(4)Hex(5)Fuc(1)NeuAc(1)	3880000000	3532.36 - 3532.37	3532.37
462	L.TRDGGSTnSTTETF.R	HexNAc(4)Hex(5)Fuc(1)NeuAc(2)	979000000	3823.46 - 3823.48	3823.47
462	L.TRDGGSTnSTTETF.R	HexNAc(5)Hex(3)Fuc(1)	10400000000	3120.24 - 3120.26	3120.25
462	L.TRDGGSTnSTTETF.R	HexNAc(5)Hex(4)Fuc(1)	9440000000	3282.29 - 3282.31	3282.3
462	L.TRDGGSTnSTTETF.R	HexNAc(5)Hex(5)Fuc(1)	4820000000	3444.34 - 3444.36	3444.36
462	L.TRDGGSTnSTTETF.R	HexNAc(5)Hex(6)Fuc(1)	238000000	3606.41	3606.41
462	L.TRDGGSTnSTTETF.R	HexNAc(5)Hex(6)Fuc(1)NeuAc(1)	1310000000	3897.49 - 3897.52	3897.51
462	L.TRDGGSTnSTTETF.R	HexNAc(5)Hex(6)Fuc(1)NeuAc(2)	553000000	4188.59 - 4188.60	4188.6
462	L.TRDGGSTnSTTETF.R	HexNAc(5)Hex(6)NeuAc(1)	241000000	3751.45	3751.45
462	L.TRDGGSTnSTTETF.R	HexNAc(6)Hex(3)Fuc(1)	2770000000	3323.32 - 3323.33	3323.33
462	L.TRDGGSTnSTTETF.R	HexNAc(6)Hex(4)Fuc(1)	755000000	3485.38 - 3485.39	3485.38
462	L.TRDGGSTnSTTETF.R	HexNAc(6)Hex(5)Fuc(1)	3040000000	3647.43 - 3647.44	3647.44
462	L.TRDGGSTnSTTETF.R	HexNAc(6)Hex(6)Fuc(1)	1060000000	3809.47 - 3809.48	3809.49
462	L.TRDGGSTnSTTETF.R	HexNAc(6)Hex(7)Fuc(1)NeuAc(2)	499000000	4553.72 - 4553.73	4553.73
611	W.nSSW.S	HexNAc(4)Hex(4)Fuc(1)	78900000	2098.79	2098.78
611	W.nSSW.S	HexNAc(4)Hex(5)Fuc(1)	161000000	2260.83 - 2260.84	2260.84
611	W.nSSW.S	HexNAc(5)Hex(3)Fuc(1)	425000000	2139.81 - 2139.81	2139.81
611	W.nSSW.S	HexNAc(5)Hex(4)Fuc(1)	880000000	2301.86 - 2301.86	2301.86
611	W.nSSW.S	HexNAc(5)Hex(5)Fuc(1)	350000000	2463.92	2463.92
611	W.nSSW.S	HexNAc(5)Hex(6)Fuc(1)	483000000	2625.96 - 2625.96	2625.97
611	W.nSSW.S	HexNAc(5)Hex(6)Fuc(1)NeuAc(2)	1020000000	3208.17 - 3208.17	3208.16
611	W.nSSW.S	HexNAc(6)Hex(3)Fuc(1)	115000000	2342.88 - 2342.89	2342.89
611	W.nSSW.S	HexNAc(6)Hex(4)Fuc(1)	281000000	2504.93 - 2504.94	2504.94
611	W.nSSW.S	HexNAc(6)Hex(5)Fuc(1)	1290000000	2666.99 - 2667.00	2667
611	W.nSSW.S	HexNAc(5)Hex(4)Fuc(2)	1850000000	2447.91 - 2447.92	2447.92
611	W.nSSW.S	HexNAc(4)Hex(5)Fuc(2)	4230000000	2406.89 - 2406.89	2406.89
611	W.nSSW.S	HexNAc(4)Hex(4)Fuc(2)	3280000000	2244.83 - 2244.84	2244.84
618	W.SNRnLSEIW.D	HexNAc(3)Hex(3)Fuc(1)	128000000	2359.00 - 2359.01	2359.01
618	W.SNRnLSEIW.D	HexNAc(3)Hex(4)Fuc(1)	268000000	2521.05 - 2521.05	2521.06
618	W.SNRnLSEIW.D	HexNAc(4)Hex(3)Fuc(1)	187000000	2562.08 - 2562.09	2562.09
618	W.SNRnLSEIW.D	HexNAc(4)Hex(4)Fuc(1)	817000000	2724.13 - 2724.14	2724.14
618	W.SNRnLSEIW.D	HexNAc(4)Hex(4)Fuc(1)NeuAc(1)	433000000	3015.23 - 3015.24	3015.23
618	W.SNRnLSEIW.D	HexNAc(4)Hex(5)Fuc(1)	1290000000	2886.18 - 2886.20	2886.19
618	W.SNRnLSEIW.D	HexNAc(4)Hex(5)Fuc(1)NeuAc(1)	551000000	3177.29 - 3177.29	3177.29
618	W.SNRnLSEIW.D	HexNAc(5)Hex(3)Fuc(1)	597000000	2765.15 - 2765.17	2765.16
618	W.SNRnLSEIW.D	HexNAc(5)Hex(4)Fuc(1)	1050000000	2927.21 - 2927.22	2927.22
618	W.SNRnLSEIW.D	HexNAc(5)Hex(5)Fuc(1)	412000000	3089.26 - 3089.27	3089.27
618	W.SNRnLSEIW.D	HexNAc(5)Hex(6)Fuc(1)NeuAc(1)	1000000000	3542.41 - 3542.42	3542.42
618	W.SNRnLSEIW.D	HexNAc(5)Hex(6)Fuc(1)NeuAc(2)	316000000	3833.51 - 3833.52	3833.51
618	W.SNRnLSEIW.D	HexNAc(5)Hex(6)Fuc(1)NeuAc(3)	275000000	4124.6	4124.61
618	W.SNRnLSEIW.D	HexNAc(6)Hex(3)Fuc(1)	1320000000	2968.23 - 2968.26	2968.24
618	W.SNRnLSEIW.D	HexNAc(6)Hex(6)Fuc(1)	189000000	3454.40 - 3454.42	3454.4
618	W.SNRnLSEIW.D	HexNAc(6)Hex(7)Fuc(1)NeuAc(1)	144000000	3907.54	3907.55
618	W.SNRnLSEIW.D	HexNAc(6)Hex(7)Fuc(1)NeuAc(3)	138000000	4489.74	4489.74
618	W.SNRnLSEIW.D	HexNAc(4)Hex(5)Fuc(2)	971000000	3032.24 - 3032.25	3032.25
618	W.SNRnLSEIW.D	HexNAc(5)Hex(4)Fuc(2)	2600000000	3073.26 - 3073.28	3073.28
618	W.SNRnLSEIW.D	HexNAc(6)Hex(3)Fuc(3)	1430000000	3260.35 - 3260.36	3260.36
637	L.QWDKEISnY.T	HexNAc(2)Hex(5)	626000000	2397.95	2397.96
637	L.QWDKEISnY.T	HexNAc(2)Hex(6)	1600000000	2560.01 - 2560.01	2560.01
637	L.QWDKEISnY.T	HexNAc(2)Hex(7)	9580000000	2722.06 - 2722.07	2722.06
637	L.QWDKEISnY.T	HexNAc(2)Hex(9)	39100000	3046.16	3046.17
637	L.QWDKEISnY.T	HexNAc(3)Hex(5)	198000000	2601.03 - 2601.04	2601.04
637	L.QWDKEISnY.T	HexNAc(3)Hex(6)	938000000	2763.09 - 2763.09	2763.09
637	L.QWDKEISnY.T	HexNAc(4)Hex(3)Fuc(1)	376000000	2626.06	2626.07
637	L.QWDKEISnY.T	HexNAc(4)Hex(4)Fuc(1)	262000000	2788.12	2788.12
637	L.QWDKEISnY.T	HexNAc(4)Hex(5)	567000000	2804.11	2804.12
637	L.QWDKEISnY.T	HexNAc(4)Hex(5)Fuc(1)	520000000	2950.18 - 2950.18	2950.17
637	L.QWDKEISnY.T	HexNAc(5)Hex(3)Fuc(1)	96400000	2829.15	2829.15
637	L.QWDKEISnY.T	HexNAc(5)Hex(4)Fuc(1)	123000000	2991.19 - 2991.20	2991.2
637	W.DKEISnY.T	HexNAc(2)Hex(5)	3020000000	2083.81 - 2083.82	2083.82
637	W.DKEISnY.T	HexNAc(2)Hex(6)	3720000000	2245.87 - 2245.87	2245.87
637	W.DKEISnY.T	HexNAc(2)Hex(7)	5220000000	2407.92 - 2407.92	2407.93
637	W.DKEISnY.T	HexNAc(2)Hex(8)	2990000000	2569.97 - 2569.97	2569.98
637	W.DKEISnY.T	HexNAc(2)Hex(9)	2720000000	2732.02 - 2732.03	2732.03
637	W.DKEISnY.T	HexNAc(3)Hex(3)Fuc(1)	110000000	2108.84 - 2108.85	2108.85
637	W.DKEISnY.T	HexNAc(3)Hex(4)	226000000	2124.84 - 2124.84	2124.85
637	W.DKEISnY.T	HexNAc(3)Hex(4)Fuc(1)	697000000	2270.90 - 2270.90	2270.9
637	W.DKEISnY.T	HexNAc(3)Hex(5)	1390000000	2286.90 - 2286.90	2286.9
637	W.DKEISnY.T	HexNAc(3)Hex(5)Fuc(1)	1920000000	2432.95 - 2432.96	2432.96
637	W.DKEISnY.T	HexNAc(3)Hex(6)	1830000000	2448.95 - 2448.95	2448.95
637	W.DKEISnY.T	HexNAc(3)Hex(6)Fuc(1)	910000000	2595.00 - 2595.01	2595.01
637	W.DKEISnY.T	HexNAc(3)Hex(6)NeuAc(1)	431000000	2740.04 - 2740.05	2740.05
637	W.DKEISnY.T	HexNAc(4)Hex(3)Fuc(1)	524000000	2311.92 - 2311.93	2311.93
637	W.DKEISnY.T	HexNAc(4)Hex(4)	373000000	2327.93	2327.93
637	W.DKEISnY.T	HexNAc(4)Hex(4)Fuc(1)	1500000000	2473.98 - 2473.99	2473.98
637	W.DKEISnY.T	HexNAc(4)Hex(5)	1100000000	2489.97 - 2489.98	2489.98
637	W.DKEISnY.T	HexNAc(4)Hex(5)Fuc(1)	5170000000	2636.03 - 2636.04	2636.04
637	W.DKEISnY.T	HexNAc(4)Hex(5)Fuc(1)NeuAc(1)	367000000	2927.13 - 2927.14	2927.13
637	W.DKEISnY.T	HexNAc(5)Hex(3)Fuc(1)	478000000	2515.00 - 2515.01	2515.01
637	W.DKEISnY.T	HexNAc(5)Hex(4)Fuc(1)	1280000000	2677.06 - 2677.06	2677.06
637	W.DKEISnY.T	HexNAc(5)Hex(5)Fuc(1)	1330000000	2839.11 - 2839.13	2839.12
637	W.DKEISnY.T	HexNAc(5)Hex(5)NeuAc(1)	1440000000	2984.15 - 2984.15	2984.15
637	W.DKEISnY.T	HexNAc(4)Hex(5)Fuc(2)	396000000	2782.09	2782.09
